# Supplementary material for: Ventilatory efficiency is superior to peak oxygen uptake for prediction of lung resection cardiovascular complications
Source: PLoS One. 2022 Aug 12;17(8):e0272984. doi: 10.1371/journal.pone.0272984 (PMC9374210; doi:10.1371/journal.pone.0272984)
Supplement: S2 Table — Minimal dataset. (XLSX) [file pone.0272984.s002.xlsx]

## Sheet: List1
Patient No.	lobectomy (yes=0)	bilobectomy (yes=0)	wedge (yes=0)	pneumonectomy (yes=0)	torakotomy=0, VATS=1	ASA class	S-MPM	COPD (Y=1)	gender (M=1)	age	height	weight	BMI	FEV1 (%nv)	FVC (%nv)	FEV1/IVC (%)	DLCO/TLCO (%nv)	CPET rest paO2 (kpa)	CPET rest O2 sat (%)	CPET rest paCO2 (kpa)	CPET rest pH	CPET peak paO2 (kpa)	CPET peak O2 sat	CPET peak paCO2 (kpa)	CPET peak pH	rest VO2 (l/min)	peak VO2 (l/min)	rest VO2 (ml/kg/min)	peak VO2 (ml/kg/min)	rest VCO2 (l/min)	peak VCO2 (l/min)	rest RER	peak RER	rest O2 pulse (ml/beat)	peak O2 pulse (ml/beat)	rest VE (l/min)	peak VE (l/min)	rest VT (l)	peak VT (l)	rest Fb	peak Fb	rest VD/VT	peak VD/VT	rest ETCO2 (mmHg)	peak ETCO2 (mmHg)	VE/VCO2 slope	rest VE/VCO2 ratio	peak VE/VCO2 ratio	Hospital LOS (days)
1	1	1	0	1	0	3	6	0	1	49	188	104	29.4	104	108	99	130	10.7	97.9	3.99	7.48	12.1	97.4	4.7	7.37	0.5	3.21	4.8	30.8	0.43	3.79	0.86	1.18	7.5	22.9	15.79	119.24	1.03	3.22	15	37	0.3	0.17	33.5	38.1	19.48	36.7209	31.4617	6
2	0	1	1	1	0	3	6	0	1	60	181	96	29.3	90	99	94	81	11.7	97.3	3.61	7.42	13.2	97.4	3.31	7.32	0.51	1.45	5.3	15.1	0.47	1.7	0.91	1.17	5	9.5	22.94	81.2	1.18	2.29	19	35	0.26	0.12	23.1	22.1	37.76	48.8085	47.7647	11
3	1	1	0	1	1	3	6	0	1	80	175	75	24.5	123	112	111	77	8.74	93.8	5.69	7.41	11	95.2	5.68	7.31	0.41	1.37	5.5	18.3	0.33	1.94	0.79	1.41	6.3	11.4	13.34	66.02	0.76	2.22	18	30	0.44	0.29	37.4	38.6	23.29	40.4242	34.0309	6
4	0	1	1	1	0	2	4	1	1	58	175	106	34.6	74	91	83	91	9.71	96	5.06	7.45	10.8	96.6	5.42	7.39	0.47	1.76	4.5	16.6	0.4	1.71	0.84	0.97	6.1	12.4	15.06	50.82	0.64	1.65	24	31	0.33	0.23	33.5	39.9	27.02	37.65	29.7193	7
5	0	1	1	1	0	3	6	0	1	66	160	86	33.6	93	88	75	56	8.96	92.4	4.53	7.4	9.74	94.3	4.11	7.34	0.47	1.95	5.5	22.7	0.28	2.05	0.6	1.05	4.4	13.4	13.68	88.67	0.7	2.52	20	35	0.32	0.12	24.3	25.1	37.73	48.8571	43.2537	9
6	1	1	0	1	0	2	4	0	0	33	164	69	25.7	104	94	115	101	11.1	97.6	5.07	7.42	12.1	97	5.35	7.31	0.35	1.82	5.1	26.4	0.24	2.1	0.69	1.15	3.9	10.6	9.57	58.3	0.58	1.87	16	31	0.37	0.18	33.2	40.5	18.89	39.875	27.7619	4
7	0	1	1	1	0	3	6	1	1	71	175	87	28.4	105	103	105	75	9.55	95.2	4.75	7.44	11.1	97.6	4.24	7.41	0.31	1.51	3.6	17.4	0.28	1.86	0.89	1.23	5	12.3	11.51	72.46	0.57	2.08	20	35	0.34	0.22	30.2	30.3	28.84	41.1071	38.957	7
8	1	1	0	1	1	3	6	0	0	71	153	72	30.8	88	98	68	73	12.1	97.8	4.81	7.45	14.7	98.2	4.33	7.38	0.26	1.12	3.6	15.6	0.21	1.42	0.82	1.27	3.2	7.1	8.69	50.8	0.48	1.36	18	37	0.34	0.25	30.6	33	31.36	41.381	35.7746	6
9	1	1	0	1	0	3	6	1	1	60	182	110	33.2	75	92	85	86	10.3	95.8	4.68	7.43	15	98.2	3.88	7.4	0.5	1.73	4.6	15.7	0.41	1.89	0.81	1.1	5.7	11.4	15.19	70.92	0.82	2.33	18	30	0.23	0.24	29.1	33	35.11	37.0488	37.5238	30
10	1	1	0	1	1	2	4	0	0	47	167	81	29	92	99	99	80	13.3	97.8	4.5	7.42	13.4	97.4	4.32	7.37	0.24	1.53	2.9	18.8	0.19	1.7	0.81	1.12	2.9	9.5	7.93	68.09	0.66	1.54	12	44	0.28	0.22	27.1	28.3	31.61	41.7368	40.0529	4
11	0	1	1	1	0	2	4	0	1	67	171	81	27.7	130	127	106	118	10.6	97.1	4.05	7.46	11.6	97.1	4.01	7.36	0.38	1.73	4.7	21.3	0.41	2.06	1.09	1.19	4.4	13.1	17.51	66.07	0.9	2.19	20	30	0.31	0.2	28.5	36.6	30.85	42.7073	32.0728	6
12	1	1	0	1	0	2	4	0	0	64	164	70	26	102	109	79	97	11	97.6	5	7.43	11.8	96.3	5.6	7.33	0.23	1.61	3.3	23.1	0.19	1.77	0.83	1.1	3.2	10.6	7.89	47.08	0.38	1.49	21	32	0.39	0.25	32.9	45.4	24.59	41.5263	26.5989	5
13	0	1	1	1	0	2	4	0	0	66	161	91	35.1	83	93	83	63	10.6	96.4	4.16	7.44	12.1	96.6	4.78	7.34	0.28	1.19	3.1	13.1	0.26	1.34	0.94	1.13	3.8	8.8	10.05	43.67	0.59	1.42	17	31	0.28	0.27	30.4	37.6	27.07	38.6538	32.5896	9
14	1	1	0	1	0	3	6	0	1	67	179	89	27.8	105	107	75	51	10.9	96.9	4.74	7.43	11.9	96	5.07	7.32	0.4	1.69	4.5	19	0.36	2.06	0.91	1.22	5.5	12.4	15.23	59.82	0.96	2.25	16	27	0.32	0.23	29.9	42.3	24.24	42.3056	29.0388	6
15	1	1	0	1	0	3	6	0	0	58	172	75	25.4	55	50	118	45	12.2	96.9	5.03	7.41	13	97	4.68	7.36	0.31	1.07	4.2	14.7	0.24	1.27	0.78	1.19	3.8	7.8	10.38	43.84	0.5	1.1	21	40	0.41	0.27	32.7	34.8	31.81	43.25	34.5197	5
16	1	1	1	0	0	3	6	1	1	63	172	91	30.8	80	96	66	103	9.61	96.2	4.49	7.43	12.4	97.3	4.14	7.36	0.63	1.43	6.9	15.7	0.51	1.76	0.81	1.23	8.2	10.1	16.23	55	0.85	2.09	19	26	0.19	0.17	33.2	35.6	31.19	31.8235	31.25	8
17	0	1	1	1	0	2	4	0	0	66	163	60	22.6	97	96	81	92	11.7	98.5	3.78	7.5	13.6	98.3	3.83	7.38	0.27	1.17	4.6	19.5	0.21	1.35	0.76	1.16	3.4	8.2	8.45	43.2	0.65	1.44	13	30	0.27	0.25	27.8	37.3	26.75	40.2381	32	7
18	0	1	1	1	0	3	6	0	0	77	148	91	41.5	109	120	97	86	9.26	95.7	4.83	7.42	10.4	94.7	5.24	7.32	0.26	1.17	2.8	12.8	0.21	1.32	0.81	1.13	3.1	8.6	8.4	44.31	0.45	1.11	19	40	0.31	0.32	29.9	38.4	28.91	40	33.5682	4
19	0	1	1	1	0	2	4	0	0	54	171	70	23.9	110	128	71	97	10.22	96	4.84	7.45	11.52	96.1	4.65	7.38	0.32	1.64	4.6	23.4	0.22	1.63	0.69	1	2.9	9.5	7.5	50.69	0.44	1.55	17	33	0.24	0.18	31.9	35.2	27.42	34.0909	31.0982	10
20	0	1	1	1	0	2	4	0	0	69	161	75	28.9	73	99	62	40	8.79	94.3	4.86	7.46	12.1	96.9	4.67	7.39	0.32	1.32	4.2	17.6	0.29	1.56	0.91	1.18	3.6	8.6	10.64	47.81	0.61	1.62	17	30	0.32	0.25	33	39.6	25.24	36.6897	30.6474	7
21	0	1	1	1	0	2	4	0	1	31	176	65	21	85	100	87		11.6	98.6	4.32	7.45	11.3	95	4.9	7.28	0.44	2.98	6.8	45.8	0.36	3.3	0.81	1.11	4.4	16.9	12.11	70.58	0.95	3.75	13	19	0.2	0.07	31.8	51.1	18.14	33.6389	21.3879	8
22	1	1	0	1	0	3	6	0	1	52	177	118	37.7	86	85	68	22	10.4	96.7	4.76	7.44	12.3	97.2	4.04	7.35	0.44	2.15	3.8	18.2	0.42	2.46	0.94	1.14	5	15.3	14.8	81.57	0.95	2.43	16	34	0.23	0.25	31.1	37.9	26.62	35.2381	33.1585	4
23	1	1	0	1	1	2	4	0	0	57	175	107	34.9	82	92.1	76	87	8.45	94.6	4.67	7.46					0.35	1.67	3.3	15.6	0.3	1.77	0.86	1.06	4.1	12.3	11.06	55.02	0.79	1.69	14	32	0.26	0.26	30.8	39.8	26.7	36.8667	31.0847	3
24	1	1	0	1	0	2	4	1	0	77	160	88	34.4	87	97	74	60	8.9	94.5	4.84	7.43					0.35	1.28	4	14.5	0.29	1.45	0.82	1.13	4.6	9.2	10.86	48.32	0.71	1.23	15	39	0.32	0.33	33.7	39.4	28.47	37.4483	33.3241	8
25	1	1	0	1	1	3	6	0	0	39	166	58	21	100	99	106	89	10.9	97.2	4.63	7.49	11.7	97.1	3.91	7.41	0.31	1.33	5.3	23	0.26	1.56	0.84	1.17	3.6	7.8	9.9	54.25	0.62	1.9	16	29	0.31	0.26	31.2	35.5	30.29	38.0769	34.7756	4
26	0	1	1	1	1	3	6	0	1	71	170	91	31.5	100	88	84	92	12.6	98.5	4.11	7.48	13.4	97.6	4.16	7.36	0.33	1.86	3.6	20.4	0.26	2.14	0.78	1.15	3.8	12	13.86	72.82	0.62	2.6	22	28	0.44	0.21	26.9	35.8	28.71	53.3077	34.028	5
27	0	1	1	1	0	3	6	1	1	73	176	86	27.8	87	92	71	81	9.28	95.7	4.19	7.38	10.5	95.3	4.58	7.28	0.29	1.55	3.3	18	0.24	1.96	0.82	1.26	3.6	9.2	12.29	77.55	0.61	2.22	20	35	0.43	0.25	27.9	31.3	31.51	51.2083	39.5663	6
28	0	1	1	1	0	3	6	1	1	60	175	131	42.8	69	88	81	108	8.87	96.4	5.39	7.42	8.78	94	5.68	7.37	0.45	1.94	3.4	14.8	0.4	1.89	0.9	0.97	6.1	19.6	16.18	56.33	0.86	1.97	19	29	0.33	0.23	31.7	40.3	26	40.45	29.8042	13
29	1	1	0	1	1	3	6	0	1	50	173	87	29.1	54.2	68.8	64	51.2	9.25	94.8	5.18	7.45	10.5	94.8	5.54	7.32	0.38	1.56	4.4	17.9	0.31	1.87	0.82	1.2	5	10.7	12.43	60.24	0.63	1.91	20	31	0.35	0.26	32.4	38.4	27.65	40.0968	32.2139	6
30	1	1	0	1	1	3	6	0	1	58	189	91	25.5	79	91	66	56	12.1	97.9	3.79	7.48	11.9	97.3	4.04	7.39	0.45	2.3	4.9	25.3	0.41	2.5	0.9	1.09	5.1	17.3	16.2	79.39	0.61	2.67	26	30	0.26	0.15	27.7	35.6	24.7	39.5122	31.756	3
31	1	1	0	1	1	2	4	0	0	61	168	67	23.7	107	116	100	125	11.6	97.1	4.52	7.44	12	96.8	4.03	7.38	0.32	1.75	4.7	26.2	0.27	1.97	0.85	1.12	4	11.9	10.42	64.42	0.58	1.98	18	33	0.32	0.2	31.7	35.4	27.66	38.5926	32.7005	5
32	1	0	1	1	0	2	4	0	1	31	181	110	33.5	87	83	88	83	11.96	97.5	4.83	7.45	12.06	96.9	4.81	7.38	0.73	2.86	6.6	26	0.52	2.23	0.71	0.78	6.5	16.7	16.85	64.3	0.96	2.33	18	28	0.16	0.14	31.5	38.1	27.34	32.4038	28.8341	6
33	1	1	0	1	1	2	4	0	0	69	161	84	32.4	127	135	102	123	11.2	98.2	4.79	7.44	12.3	98.3	4.8	7.4	0.17	1.24	2.1	14.8	0.15	1.3	0.86	1.05	2.7	9.1	5.96	38.28	0.41	1.38	14	28	0.39	0.22	34.2	39.2	25.76	39.7333	29.4462	4
34	0	1	1	1	0	2	4	1	0	64	157	54	21.9	112	138	88	124	13.4	99	4.51	7.46					0.23	1	4.3	18.5	0.21	1.15	0.9	1.15	3.3	8.2	7.61	34.24	0.48	1.46	16	23	0.28	0.21	31.7	38.2	27.08	36.2381	29.7739	8
35	1	1	0	1	0	3	6	0	1	83	165	97	35.6	103	103	73	88	8.03	92.3	5	7.45	10.1	94.8	5.18	7.4	0.38	1.28	3.9	13.2	0.36	1.53	0.95	1.2	5.3	11.1	12.58	46.11	0.92	1.98	14	23	0.32	0.23	35.9	40	30.96	34.9444	30.1373	5
36	1	1	0	1	0	2	4	1	0	55	159	51	20.2	82	81	81	48	11.2	97.7	4.78	7.45	12.7	97.7	4.91	7.38	0.3	0.86	5.8	16.8	0.28	1.11	0.95	1.3	3.3	7	12.13	41.35	0.55	1.07	22	39	0.37	0.34	30.8	35.2	34.17	43.3214	37.2523	5
37	1	1	0	1	0	3	6	0	1	70	176	80	25.8	69	74	95	75	10.5	96	4.13	7.41	11	96.3	4.26	7.38	0.56	1.37	7.1	17.2	0.43	1.27	0.76	0.92	6.2	10.8	18.25	52.75	0.73	1.57	25	34	0.26	0.25	25.8	28.5	46.08	42.4419	41.5354	5
38	0	1	1	1	1	2	4	0	1	34	173	102	34.1	94	95	83	53	11	97.6	4.99	7.43	12.7	97.6	4.55	7.36	0.36	2.47	3.5	24.2	0.26	2.78	0.72	1.12	3.6	14.6	8	73.71	0.76	2.53	11	29	0.25	0.16	37.4	42.7	23.4	30.7692	26.5144	5
39	1	1	0	1	0	3	6	0	1	51	180	110	34	120	106	113	103	10.5	95.9	4.57	7.4	11	95.1	4.28	7.28	0.39	3.01	3.6	27.3	0.38	3.37	0.97	1.12	3.9	16.5	13.91	94.98	1.21	3.85	12	25	0.23	0.11	30.8	40.8	24.59	36.6053	28.184	6
40	1	1	0	1	1	3	6	1	1	58	160	72	28.1	90	85	83	87	11.2	97.7	4.51	7.45	12.6	97.1	4.75	7.32	0.34	2.05	4.7	28.5	0.28	2.31	0.83	1.13	3.9	12.7	13.8	81.7	0.77	2.05	18	40	0.46	0.3	31.6	37.4	31.64	49.2857	35.368	5
41	1	1	0	1	1	2	4	0	1	66	184	82	24.2	89	72	128	100	11.2	97.3	4.7	7.462					0.33	1.84	4	22.4	0.29	2.18	0.89	1.19	3.4	13.1	11.26	62.43	0.98	2.02	11	31	0.26	0.2	29.8	40.3	25.15	38.8276	28.6376	5
42	0	1	1	1	0	2	4	0	0	65	167	77	27.6	103	119	94	145	10.7	95.7	4.15	7.45	12.4	96.9	4.18	7.36	0.34	1.74	4.4	22.6	0.28	1.96	0.82	1.13	3.5	10.4	10.34	66.85	0.73	1.8	14	37	0.22	0.25	28.8	35.7	27.68	36.9286	34.1071	7
43	0	1	1	1	0	2	4	0	0	73	163	55	20.7	92	117	65	68	10.1	96.2	4.39	7.49	10.6	95.5	5.3	7.4	0.26	0.85	4.7	15.5	0.19	0.93	0.75	1.1	2.8	6.4	9.3	35.94	0.43	1.05	21	34	0.42	0.31	29.7	32.2	31.96	48.9474	38.6452	7
44	0	1	1	1	0	2	4	0	1	70	177	85	27.1	107	91	120	89	12	97.7	4.4	7.45	11.9	96.8	4.56	7.35	0.32	1.28	3.8	15	0.28	1.46	0.85	1.14	4	8.8	11.47	42.77	0.61	1.68	19	26	0.37	0.17	31.8	37.2	27.87	40.9643	29.2945	8
45	1	1	0	1	1	2	4	0	0	58	152	70	30.3	127	120	84	125					15.6	98.5	3.34	7.45	0.26	1.45	3.7	20.7	0.22	1.65	0.86	1.14	3	9.9	9.54	43.46	0.41	1.75	23	25	0.38	0.19	30.7	43	23.43	43.3636	26.3394	3
46	1	1	0	1	0	2	4	0	1	77	176	99	32	76	69	77	98	10.5	96.6	4.38	7.47	11.5	96	4.99	7.34	0.37	1.63	3.8	16.5	0.31	1.69	0.84	1.04	5.6	13.9	12.33	56	0.7	1.7	18	33	0.3	0.27	30.3	37.8	31.5	39.7742	33.1361	12
47	1	1	0	1	0	3	6	1	1	74	166	96	34.8	120	99	123	70	8.91	94.7	4.32	7.43	10.4	95.3	4.6	7.35	0.32	1.18	3.4	12.3	0.27	1.36	0.83	1.15	3.3	9.7	10.78	46.25	0.81	1.92	13	24	0.32	0.24	30.9	35.5	32.7	39.9259	34.0074	6
48	0	1	1	1	0	3	6	1	1	74	181	80	24.4	94	110	63	30	9.3	95.6	3.95	7.46	9.82	92.1	4.56	7.28	0.33	1.41	4.1	17.6	0.27	1.68	0.83	1.19	4.8	10.4	14.2	73.37	1.06	2.92	13	25	0.35	0.18	24.8	27.5	34.85	52.5926	43.6726	7
49	0	1	1	1	0	3	6	1	1	71	158	62	24.8	107	123	67	63	9.92	96	4.88	7.43	9.97	94.3	5.38	7.34	0.34	1.21	5.5	19.5	0.28	1.33	0.82	1.1	3.6	8.4	12.27	45.01	0.6	1.78	21	25	0.35	0.25	29.1	35.9	29.11	43.8214	33.8421	10
50	0	1	1	1	1	2	4	1	1	67	180	113	34.9	89	101	90	103	9.73	96.4	3.95	7.49	11.8	96.6	4.4	7.35	0.42	1.84	3.7	16.2	0.39	2.05	0.92	1.12	6.9	15	21.18	78.07	0.68	2.36	31	33	0.5	0.25	22.6	33.1	34.53	54.3077	38.0829	7
51	1	1	0	1	1	2	4	0	0	60	168	83	29.4	88	92	105	61	11.1	97.5	4.06	7.44					0.33	1.42	3.9	17.1	0.3	1.53	0.93	1.08	3.2	8.7	13.07	41.24	0.86	2.05	15	20	0.34	0.17	29.6	41.8	21.88	43.5667	26.9542	4
52	0	1	1	1	0	2	4	1	1	54	170	92	31.8	110	90	105	112	10.6	95.7	4.51	7.45	11.7	95.1	4.13	7.31	0.31	2.96	3.3	32.2	0.28	3.26	0.9	1.1	5.2	23.7	10.16	86.32	0.47	3.32	22	26	0.2	0.11	27.9	42.5	24.99	36.2857	26.4785	7
53	0	1	1	1	0	1	2	0	0	76	158	51	20.4	59	67	88	69									0.24	0.83	4.6	16.3	0.19	0.88	0.8	1.06	2.6	6.2	8.98	36.52	0.45	0.94	20	39	0.39	0.41	27.9	34.9	35.6	47.2632	41.5	7
54	0	1	1	1	0	2	4	0	0	63	166	56	20.3	94	106	67	58	11.84	96.6	5.15	7.43	11.97	97.3	4.79	7.42	0.06	0.76	1.1	13.6	0.04	0.7	0.67	0.92	0.7	6.5	2.22	23.66	0.1	0.6	22	39	0.42	0.24	24.1	32.4	32.07	55.5	33.8	6
55	0	1	1	1	0	1	2	0	1	52	175	67	21.9	60	73	63	54	7.94	91.8	4.94	7.44	8.25	90.8	5.38	7.37	0.34	1.5	5.1	22.4	0.29	1.8	0.84	1.2	4	10.3	13.31	67.86	0.78	1.63	17	42	0.42	0.31	31.5	34.7	33.16	45.8966	37.7	6
56	1	1	0	1	0	2	4	0	0	74	156	48	19.7	73	89	63	59	10.2	96.6	4.5	7.43	12.7	97	4.81	7.31	0.22	1.1	4.5	22.8	0.2	1.23	0.94	1.12	2.3	8.1	10.5	41.28	0.53	1.13	20	36	0.39	0.32	25.9	38.4	29.17	52.5	33.561	5
57	1	1	0	1	0	3	6	1	1	65	171	100	34.2	87	95	70	65	11.1	97.1	3.98	7.41	10.8	96.1	4.19	7.31	0.41	1.6	4.1	16	0.37	1.82	0.88	1.14	3.9	11	17.99	86.31	0.78	2.18	23	40	0.34	0.27	25.1	26.8	35.16	48.6216	47.4231	21
58	1	1	0	1	0	2	4	0	1	83	167	92	33	108	113	97	120					11.4	96.7	5.36	7.39	0.32	1.43	3.5	15.6	0.29	1.65	0.9	1.15	4.2	11.2	10.74	47.36	0.84	1.8	13	26	0.36	0.25	36.1	42.6	24.42	37.0345	28.703	7
59	0	1	1	1	0	3	6	0	1	61	175	89	29.1	91	101	93	63	9.23	95.3	4.36	7.45	11.3	96.4	4.4	7.34	0.35	1.69	3.9	19	0.3	2	0.86	1.18	3.4	10.7	11.73	64.98	0.73	2.23	16	29	0.31	0.17	31.4	34.6	28.85	39.1	32.49	8
60	1	1	0	1	1	2	4	1	1	27	190	72	19.9	66	75	67	76	12.34	95	6.29	7.4	8.52	90.3	6.35	7.31	0.24	3.43	3.3	47.7	0.17	2.63	0.71	0.77	3.6	21.5	5.8	60.92	0.32	3.2	18	19	0.34	0.1	37.3	47.2	23.3	34.12	23.16	3
61	1	1	0	1	1	2	4	0	0	56	153	58	24.8	117	129	97	93									0.23	1.39	4	24	0.18	1.72	0.79	1.23	3.3	8.7	7.78	54.45	0.43	1.73	18	31	0.3	0.24	27.5	37.9	26.25	43.2222	31.657	4
62	0	1	1	1	1	2	4	0	0	58	161	57	22	89	111	86	78	11.5	97.7	4.6	7.47	15	98.2	4.88	7.3	0.34	1.08	6	19	0.29	1.42	0.85	1.31	4	7.1	11.5	45.34	0.57	1.41	20	32	0.32	0.32	31.2	41	25	39.6552	31.9296	7
63	1	1	0	1	0	2	4	0	0	66	156	52	21.4	133	134	85	114	12.6	97.8	5.01	7.43	12.8	97.6	4.98	7.38	0.25	1.14	4.7	21.9	0.21	1.29	0.85	1.14	2.8	8	8.41	42.19	0.52	1.37	16	31	0.36	0.23	32.5	35.4	27.66	40.0476	32.7054	6
64	1	1	0	1	0	2	4	0	0	52	169	93	32.6	117	82	101	107	12	97.6	4.71	7.45	12.1	97.1	4.65	7.37	0.27	1.74	2.9	18.7	0.2	1.96	0.77	1.13	2.5	9.2	8.12	53.39	0.39	2.17	21	25	0.34	0.18	31	41.8	25.38	40.6	27.2398	4
65	0	1	1	1	0	3	6	0	0	62	144	72	34.7	125	115	83	82	10.4	97.7	4.39	7.44	12.2	97.6	4.06	7.35	0.28	1.24	3.8	17.2	0.25	1.44	0.91	1.16	2.9	8.5	10.25	47.81	0.39	1.43	27	33	0.3	0.27	28.6	36.6	30.95	41	33.2014	5
66	0	1	1	1	0	3	6	1	1	70	175	72	23.5	45	66	53	53	9.86	96.4	5.12	7.45	7.92	89.3	5.77	7.33	0.14	1.39	1.9	19.3	0.09	1.35	0.64	0.97	1.9	12.4	3.33	51.28	0.26	1.49	13	34	0.19	0.28	28.2	32.5	38.53	37	37.99	10
67	0	1	1	1	1	3	6	1	0	70	155	63	26.2	57	77	57	82	10.1	95.8	4.97	7.48	12.3	94.9	5.37	7.36	0.29	0.92	4.5	14.7	0.26	1.09	0.92	1.18	2.4	6.5	10.73	36.28	0.51	0.92	21	40	0.35	0.36	31.2	41	31.21	41.2692	33.2844	8
68	0	1	1	1	1	3	6	1	1	71	174	85	28.1	77	82	70	60	9.34	94.3	4.31	7.43	10.1	93.5	4.78	7.32	0.32	1.43	3.7	16.8	0.27	1.6	0.84	1.12	4.6	11.6	11.67	52.84	0.71	2.13	16	25	0.32	0.21	27.9	35.6	31.32	43.2222	33.025	10
69	0	1	1	1	0	3	6	1	1	72	170	102	35.3	46	54	64	81	10.4	96.1	4.77	7.43	13	96.6	4.76	7.28	0.39	1.72	3.8	16.9	0.37	2	0.95	1.16	4.1	10.2	15.49	67.6	1	1.76	15	38	0.35	0.27	31.5	36.7	33.58	41.8649	33.8	9
70	1	1	0	1	1	2	4	0	1	63	174	68	22.5	125	120	80	110	12.4	96.7	4.41	7.44	14.6	96.8	4.65	7.33	0.2	1.72	2.9	25.3	0.16	1.95	0.79	1.13	3.8	12.7	8.4	48.03	0.57	2.71	15	18	0.43	0.09	27	43	23.02	52.5	24.6308	3
71	0	1	1	1	0	2	4	0	0	72	155	88	36.6	100	87	125										0.32	1.4	3.7	15.9	0.28	1.59	0.86	1.14	3.9	10.5	11.19	45.17	0.54	1.29	21	35	0.34	0.28	31.4	43.8	21.82	39.9643	28.4088	8
72	0	1	1	1	0	2	4	0	1	73	173	80	26.7	92	88	78	94									0.33	1.06	4.2	13.2	0.28	1.21	0.83	1.14	4.3	7.5	9.58	31.24	0.54	1.37	18	23	0.27	0.2	33.2	43.2	22.52	34.2143	25.8182	7
73	1	1	0	1	0	2	4	0	1	63	175	68	22.2	125	120	80	110	11.1	96.8	4.29	7.43	14.3	97.4	4.51	7.33	0.21	1.77	3	26.1	0.12	2.02	0.58	1.14	3.1	11.7	7.77	55.84	0.59	2.68	13	21	0.48	0.13	23.8	40.1	22.95	64.75	27.6436	7
74	1	1	0	1	1	2	4	0	1	42	187	96	27.5	103	101	109	102	10.4	97.9	4.68	7.47	12.4	97.9	4.99	7.38	0.33	1.77	3.4	18.4	0.24	1.98	0.74	1.12	3.4	10.3	11.43	56.59	0.59	2.19	19	26	0.46	0.23	33.5	42.8	18.89	47.625	28.5808	5
75	0	1	1	1	1	3	6	0	0	75	168	82	29.1	115	92	74		11.4	97.6	4.21	7.48	13.6	97.5	5.01	7.36	0.29	1.25	3.6	15.2	0.21	1.23	0.73	0.98	2.1	7.5	9.88	34.28	0.5	1.73	20	20	0.41	0.23	30.4	42.3	24.72	47.0476	27.8699	8
76	1	1	0	1	0	2	4	0	0	74	159	62	24.5	94	93	83										0.24	1.01	3.9	16.3	0.22	1.26	0.92	1.25	2.7	7.1	9.65	41.45	0.46	1.35	21	31	0.35	0.25	28.4	35.9	27.03	43.8636	32.8968	8
77	1	1	0	1	0	2	4	0	0	52	169	89	31.2	91	93	84	75									0.56	1.67	6.3	18.7	0.47	2	0.83	1.2	4.2	8.3	17.17	61.96	0.88	1.99	20	31	0.28	0.22	32	38	25.37	36.5319	30.98	6
78	0	1	1	1	0	3	6	1	1	73	175	86	28.1	63	93	51	46	10.2	93.8	4.27	7.48	12.7	97.8	4.15	7.43	0.31	0.94	3.6	10.9	0.28	0.98	0.9	1.05	3.3	8.3	15.96	42.26	0.68	1.21	24	35	0.42	0.36	24.3	31.4	38	57	43.1224	12
79	0	1	1	1	0	2	4	0	1	61	185	91	26.5	61	67	71	49	10.72	96.6	4.84	7.44	8.4	88.7	5.25	7.3	0.17	1.98	1.9	21.8	0.13	2.11	0.76	1.06	1.9	11.8	6.9	81.13	0.24	1.81	29	45	0.4	0.23	24.4	30.6	37.4	53.08	38.45	18
80	1	1	0	1	1	2	4	1	0	45	165	116	42.6	118	121	84	90	9.82	97.1	4.72	7.46	11.8	97.2	4.34	7.36	0.28	1.96	2.4	16.9	0.25	2.34	0.89	1.19	3.3	11	11.03	73.15	0.74	2.36	15	31	0.35	0.19	29	37	27.57	44.12	31.2607	4
81	1	1	1	0	1	3	6	1	1	68	171	80	27.4	74	83	68	16	10	95.5	4.13	7.41	11.3	94	4.08	7.24	0.33	1.34	4.1	16.7	0.31	1.73	0.96	1.29	3.7	8.1	13.96	74.43	0.67	1.99	21	37	0.26	0.26	24.4	28.8	32.28	45.0323	43.0231	7
82	1	1	0	1	1	3	6	1	0	77	155	86	35.8	69	87	65	63	12.5	98.5	4.26	7.49	13	97.9	4.69	7.39	0.3	0.88	3.4	10.3	0.29	0.95	0.99	1.08	4.8	5.9	12.76	32.92	0.86	1.17	15	28	0.34	0.31	29.2	37	33.85	44	34.6526	5
83	1	1	0	1	0	1	2	0	0	48	178	113	35.7	90	111	87		9.2	94.9	5.18	7.44	22.9	99.1	3.9	7.4	0.38	1.88	3.4	16.6	0.31	2.11	0.81	1.13	4.2	13	11.3	54.38	0.81	2.5	14	22	0.34	0.18	35.5	45.6	24.92	36.4516	25.7725	4
84	1	1	0	1	1	2	4	0	1	67	169	89	31.2	100	95	82	89	9.64	96.3	4.92	7.48	11.5	96.5	5.17	7.37	0.32	1.84	3.6	20.7	0.25	2.06	0.78	1.12	4.5	16	8.67	54.99	0.72	2.01	12	27	0.26	0.18	33.4	42.4	23.85	34.68	26.6942	5
85	0	1	1	1	0	2	4	0	0	42	175	70	22.9	90	93	84	106	12.32	98.1	4.99	7.47	11.02	95.9	5.37	7.33	0.41	2.4	5.9	34.3	0.25	2.66	0.74	1.11	3.6	13	9.16	71.12	0.51	1.98	18	36	0.27	0.18	31.7	42.1	19.11	36.64	26.73	6
86	1	1	0	1	0	2	4	0	1	66	171	75	25.6	120	110	113	97	13.1	98.9	5.32	7.42					0.36	0.89	4.8	11.9	0.31	0.93	0.86	1.05	4.4	8.1	8.7	23.2	1.03	1.37	8	17	0.2	0.2	38.7	45.1	18	28.0645	24.9462	7
87	0	1	1	1	1	2	4	0	0	65	158	103	41.3	127	115	120	113	11.2	97.6	4.8	7.45					0.46	1.47	4.5	14.3	0.39	1.67	0.84	1.14	5.2	10.2	14.47	56.92	0.7	1.51	21	38	0.32	0.29	33.1	37.2	27.2	37.1026	34.0838	3
88	0	1	1	1	0	2	4	0	1	36	176	101	32.6	99	93	110		12.3	97.6	5.26	7.43	13.8	97	4.93	7.3	0.41	2.67	4.1	26.4	0.31	3.17	0.75	1.19	6	15.6	11.73	74.64	0.65	2.4	18	31	0.36	0.17	35.2	48.4	20.9	37.8387	23.5457	7
89	0	1	1	1	1	3	6	0	1	72	180	102	31.4	117	99	91	88	9.22	95.9	4.76	7.47	9.44	95.3	4.71	7.45	0.22	2.59	2.2	25.4	0.17	2.27	0.77	0.88	3.2	21.7	8.13	74.89	0.35	2.02	23	37	0.22	0.14	20.4	32.6	29.66	47.82	32.99	4
90	1	1	0	1	0	2	4	0	1	64	178	68	21.5	104	109	97	100	11.1	97	4.89	7.44	13.1	97.3	4.41	7.34	0.31	1.76	4.5	25.9	0.28	2.29	0.93	1.3	3.6	9.9	12.09	68.85	0.62	2.17	20	32	0.33	0.21	28.7	39.3	24.8	43.1786	30.0655	8
91	0	1	1	1	1	3	6	0	0	75	168	79	28	104	85	113	79	10.1	97.3	4.04	7.46	11	97	3.76	7.41	0.31	1.24	3.9	15.7	0.25	1.36	0.82	1.1	4.2	8	12.68	61.08	0.57	1.67	22	37	0.35	0.29	24.6	28.1	43.41	50.72	44.9118	2
92	0	1	1	1	1	3	6	0	1	72	167	79	28.3	116	94	94		9.11	94	5.09	7.46	14.6	97.9	4.18	7.4	0.44	1.67	5.5	21.1	0.41	2.01	0.95	1.21	4.4	11.6	16.22	69.08	0.8	1.98	20	35	0.29	0.29	30.4	37.8	24.7	39.561	34.3682	1
93	1	1	0	1	0	2	4	0	1	66	172	112	37.9	73	78	70	81	9.12	95.9	4.42	7.45	10.9	96.5	4.54	7.35	0.34	1.82	3.1	16.3	0.3	2.1	0.87	1.15	4.2	14.7	12.8	76.37	0.61	1.9	21	40	0.34	0.26	28.8	34.1	30.59	42.6667	36.3667	6
94	1	1	0	1	0	3	6	0	1	71	173	85	28.4	89	89	77	82	10.1	97.3	4.11	7.48	12.7	97.1	4.76	7.35	0.52	1.61	6.2	18.9	0.43	1.8	0.82	1.12	7.1	9.3	17.6	67.7	0.94	2	19	34	0.3	0.27	29.5	33.5	33.95	40.9302	37.6111	5
95	0	1	1	1	0	2	4	0	1	26	176	80	25.8	87	91	79	118	13.2	98.2	4.89	7.45	11.9	97.3	4.4	7.38	0.41	2.15	5.2	26.9	0.4	2.32	0.98	1.08	4.5	12.2	13.27	60.88	0.78	2.04	17	30	0.28	0.17	36	43	24.06	33.175	26.2414	6
96	1	1	0	1	0	2	4	0	1	34	189	118	33	101	99	82	53	11.6	97	4.34	7.45	12.5	96.3	4.34	7.27	0.42	2.87	3.5	24.3	0.35	3.26	0.84	1.14	4.7	17.1	14.8	103.38	0.87	3.06	17	34	0.31	0.18	28.6	37.7	26.39	42.2857	31.7117	5
97	0	1	1	1	0	2	4	0	0	81	155	65	27.1	94	83	124										0.24	1.17	3.7	18	0.2	1.41	0.85	1.2	2.4	7.3	8.46	42.35	0.41	1.25	21	34	0.38	0.29	31.7	41.6	27.66	42.3	30.0355	8
98	0	1	1	1	1	3	6	1	1	67	169	92	32.2	63	73	62	67	11.1	97.4	4.39	7.44	11.2	97.9	4.39	7.38	0.36	1.73	4	18.8	0.32	1.83	0.88	1.06	5	12.9	15.36	71.12	0.87	1.98	18	36	0.31	0.28	25.2	32.7	34.65	48	38.8634	6
99	1	1	0	1	1	2	4	0	1	36	193	88	23.6	100	110	73	87	10.8	97.6	2.88	7.57	11.1	96	3.54	7.39	0.33	2.2	3.8	25	0.28	2.53	0.86	1.15	2.2	11.2	16.18	99.03	0.81	2.72	20	36	0.3	0.17	20	29.6	28.68	57.7857	39.1423	8
100	1	1	0	1	0	2	4	0	0	70	160	105	41	85	79	90		10.7	95.6	4.62	7.44	12.7	94.9	4.58	7.39	0.36	1.38	3.5	13.1	0.31	1.52	0.85	1.1	3.8	8.9	12.05	52.87	0.61	1.41	20	37	0.32	0.29	31.5	36.1	31.4	38.871	34.7829	5
101	0	1	1	1	0	2	4	1	0	68	165	83	30.4	89	103	70	59	10.48	95.8	4.53	7.46	10.45	95.6	4.59	7.37	0.24	1.38	2.9	16.6	0.13	1.37	0.52	0.99	4.6	10.2	6.97	52.01	0.56	1.57	12	33	0.39	0.28	26.2	32.5	33.45	53.6154	37.9635	6
102	0	1	1	1	0	1	2	0	0	57	157	55	22.3	142	149	79	102	11.9	97.3	4.38	7.47	11.3	96.2	4.27	7.39	0.27	1.28	5	23.2	0.25	1.52	0.93	1.19	2.4	7	9.79	51.11	0.76	1.8	13	28	0.23	0.21	28.1	34.5	25.27	39.16	33.625	7
103	1	0	1	1	0	1	2	0	0	48	170	85	29.4	83	84	99		9.7	96	4.8	7.45	11.1	96.1	4.89	7.4	0.28	1.22	3.3	14.3	0.24	1.46	0.87	1.2	3	9.4	10.3	42.96	0.52	1.47	20	29	0.36	0.25	30.5	40.4	28.17	42.9167	29.4247	12
104	0	1	1	1	0	3	6	0	0	67	163	63	23.7	93	107	95	92	10.4	94.2	4.87	7.43	12.4	94.6	4.75	7.32	0.27	1.17	4.3	18.5	0.22	1.26	0.81	1.08	3.1	10.2	8.25	33.81	0.71	1.58	12	21	0.35	0.24	35.4	44.8	23.24	37.5	26.8333	7
105	1	1	0	1	0	3	6	0	1	65	175	95	31	87	80	84		8.91	94.9	4.51	7.45	11	95.6	4.68	7.34	0.36	1.99	3.8	20.9	0.25	2.25	0.69	1.13	5.1	13.6	11.22	74.03	0.56	1.94	20	38	0.36	0.3	28.3	39.8	27.5	44.88	32.9022	13
106	1	1	0	1	0	1	2	0	1	61	170	90	31.1	101	102	103	98	9.53	95	4.78	7.44	11.5	96.4	5.17	7.37	0.42	1.77	4.6	19.6	0.38	1.97	0.91	1.12	5	14.4	13.59	54.84	0.82	2.14	17	26	0.32	0.2	35.1	42.1	25.58	35.7632	27.8376	5
107	1	1	0	1	0	2	4	0	1	58	176	80	25.8	90	96	97	100									0.46	2.28	5.8	28.5	0.32	2.53	0.7	1.11	6.1	14.8	12.63	65.21	0.72	2.64	17	25	0.25	0.11	27.8	41.7	20.73	39.4688	25.7747	7
108	0	1	1	1	1	3	6	0	0	68	157	95	38.5	99	114	95	90	8.23	91.2	5.58	7.39	10.2	93.2	6.17	7.3	0.32	1.25	3.3	13.1	0.24	1.3	0.77	1.04	4.9	11.3	11.15	43.27	0.5	1.16	23	37	0.41	0.35	30.5	41	28.09	46.4583	33.2846	6
109	1	1	0	1	1	3	6	0	1	72	170	113	39.1	99	88	102	129									0.36	1.82	3.2	16.1	0.27	2.02	0.76	1.11	4.1	12.7	12.16	72.34	0.62	1.82	20	40	0.36	0.29	29.1	35.8	34.08	45.037	35.8119	5
110	0	1	1	1	0	2	4	0	1	66	185	99	28.9	79	84	71	71	11.3	96.2	4.6	7.46	11.6	94.5	4.98	7.28	0.35	1.8	3.5	18.2	0.32	2.23	0.92	1.24	6.7	15	9.72	59.05	0.77	2.54	13	23	0.19	0.21	34.7	45.7	23.91	30.375	26.4798	10
111	1	1	0	1	0	2	4	0	0	76	149	75	33.8	137	118	85	87	11.3	97.1	4.28	7.45	12.9	97.2	4.58	7.32	0.27	1.1	3.7	14.6	0.22	1.2	0.8	1.09	3.6	8.3	11.11	39.18	0.57	1.55	20	25	0.42	0.26	27.7	37.4	26.9	50.5	32.65	1
112	1	1	1	0	0	1	2	0	1	35	173	109	36.4	80	86	77	78	10.9	96.8	5.14	7.43	13	97.1	4.55	7.34	0.48	2.62	4.4	24.1	0.39	2.9	0.8	1.1	4.2	15.3	12.74	79.14	0.77	2.17	16	36	0.3	0.2	37.6	42.6	22.58	32.6667	27.2897	7
113	0	1	1	1	0	3	6	1	1	80	174	108	35.7	82	78.5	78	82									0.51	1.75	4.7	16.2	0.39	1.95	0.76	1.11	5	11	14.03	59.28	0.65	1.8	21	33	0.33	0.29	34.8	42.3	24.95	35.9744	30.4	8
114	1	1	0	1	0	2	4	0	0	61	161	56	21.6	112	110	111	94									0.34	1.52	6	27.1	0.32	1.76	0.95	1.16	3.4	8.5	9.91	48.47	0.91	1.99	11	24	0.24	0.19	36.5	41.5	22.6	30.9688	27.5398	6
115	0	1	1	1	1	3	6	0	1	70	166	96	34.8	102	99	79	71	10.4	95	4.76	7.44	10.8	95.6	4.56	7.4	0.28	1.41	2.9	14.7	0.24	1.13	0.88	1.16	3.5	9.9	8.89	36.68	0.55	1.32	16	28	0.38	0.32	37.1	40.2	33.62	37.0417	32.4602	6
116	1	1	0	1	0	2	4	0	1	71	179	91	28.4	101	105	99	85	10.3	97.7	4.81	7.46	12.4	97.2	4.25	7.38	0.36	1.45	4	16	0.29	1.67	0.8	1.15	4.9	14.3	13.11	58.64	0.59	1.58	22	37	0.38	0.29	29.8	36.2	30.19	45.2069	35.1138	13
117	0	1	1	1	1	2	4	0	1	60	178	100	31.6	96	87	86	105	10.1	96.7	4.66	7.46	10.3	95.8	4.4	7.37	0.45	2.27	4.5	22.7	0.37	2.51	0.81	1.1	5.6	16.7	13.16	71.29	0.87	2.54	15	28	0.29	0.16	33.4	39.8	27.14	35.5676	28.4024	5
118	0	1	1	1	1	2	4	1	0	54	171	91	31.1	81	97	66	75	10	96.6	4.38	7.45	12.4	96.4	4.74	7.34	0.32	1.44	3.5	15.9	0.25	1.63	0.78	1.13	3.5	8.6	9.82	53.62	0.81	2.14	12	25	0.28	0.22	29.6	36.1	28.89	39.28	32.8957	11
119	1	1	0	1	0	2	4	0	0	73	153	66	28.2	73	83	87										0.29	0.98	4.3	14.9	0.23	1.23	0.81	1.25	3.4	6.3	9.65	46.11	0.51	1.2	19	38	0.35	0.31	30.5	33.7	33.68	41.9565	37.4878	5
120	1	1	0	1	1	2	4	0	1	64	170	94	32.5	114	118	99	139									0.39	2.11	4.2	22.4	0.34	2.39	0.88	1.13	5	15.3	11.44	61.45	0.81	2.26	14	27	0.25	0.17	34	44.3	21.64	33.6471	25.7113	4
121	1	1	0	1	1	2	4	0	0	65	153	69	29.5	90	90	108	90									0.29	0.98	4.2	14.2	0.22	1.22	0.75	1.25	2.9	6.7	8.44	33.11	0.42	1.15	20	29	0.37	0.31	33.8	48.2	19.23	38.3636	27.1393	7
122	0	1	1	1	1	2	4	0	1	67	167	91	32.6	111	97	82	90									0.38	1.82	4.2	20	0.33	2.12	0.87	1.16	5.6	12.7	13.87	75.93	0.91	2.02	15	38	0.3	0.31	28.8	37.1	26.37	42.0303	35.816	6
123	0	1	1	1	0	2	4	0	1	63	177	90	28.7	105	99.3	83	64	11	98.1	4.32	7.44	12.2	97.5	3.98	7.35	0.36	1.79	4	19.9	0.35	2.16	0.98	1.2	4.6	12.1	14.8	65.39	0.78	2.12	19	31	0.3	0.17	28	37	27.57	42.2857	30.2731	6
124	1	1	1	0	0	2	4	0	1	73	174	104	34.4	93	95	74	68	9.44	95.3	4.44	7.39	9.76	94.7	4.35	7.31	0.36	1.61	3.5	15.5	0.29	1.65	0.82	1.02	3.4	12.4	13.34	59.23	0.79	2.39	17	25	0.35	0.2	28.1	32.8	31.19	46	35.897	7
125	1	1	0	1	1	1	2	0	0	67	173	65	21.7	115	121	105	72	13.8	98.1	4.45	7.48					0.29	1.23	4.4	18.9	0.28	1.4	0.97	1.14	3.4	6.4	11.35	42.71	0.54	1.32	21	32	0.28	0.32	27.6	43	30.07	40.5357	30.5071	6
126	0	1	1	1	1	3	6	1	1	71	187	112	32	76	73	79	86	8.53	94	4.58	7.44	10.3	94.5	4.88	7.31	0.39	0.91	3.4	8.1	0.29	0.96	0.76	1.06	3.6	5.9	12.54	31.37	0.66	0.95	19	33	0.34	0.32	29.4	39	26.31	43.2414	32.6771	9
127	1	1	0	1	1	1	2	0	1	30	188	88	24.9	91	94	79	74									0.53	2.72	6.1	30.9	0.5	3.03	0.93	1.12	6.6	16.1	16.3	88.58	0.98	2.61	17	34	0.23	0.18	34.3	39.9	26.07	32.6	29.2343	4
128	0	1	1	1	0	2	4	0	1	67	168	109	38.6	93	78	92	113									0.44	1.79	4	16.4	0.35	1.91	0.81	1.07	4.1	13.2	13.29	59.03	0.9	2.8	15	21	0.23	0.15	28.8	37	29.2	37.9714	30.9058	22
129	0	1	1	1	1	2	4	1	0	56	156	56	23	89	100	71	84	10.4	93.1	4.59	7.48	12.4	92.7	4.76	7.29	0.24	1.04	4.3	18.6	0.19	1.26	0.79	1.21	3.1	4.5	7.34	39.63	0.45	1.22	16	33	0.24	0.26	27.3	37.8	26	38.6316	31.4524	4
130	1	1	0	1	1	2	4	0	0	71	156	60	24.7	107	101	82										0.26	0.97	4.4	16.2	0.25	1.17	0.95	1.2	3.3	7.2	8.87	30	0.57	1.46	15	21	0.3	0.21	34	44.8	22.1	35.48	25.641	5
131	1	1	0	1	1	2	4	0	1	60	165	72	26.4	93	92	80	83	10.7	97.8	4.95	7.48	13.3	98.3	4.58	7.45	0.36	1.39	5	19.3	0.33	1.56	0.9	1.12	4.8	12.9	12.93	51.44	0.7	1.91	18	27	0.32	0.26	31	37.6	30	39.1818	32.9744	5
132	1	1	0	1	0	2	4	0	1	44	179	89	27.8	111	106	83	87									0.43	2.38	4.8	26.7	0.32	2.7	0.75	1.14	4.7	15.7	12.1	73.42	0.45	2.67	27	28	0.22	0.15	27.4	41.4	23.98	37.8125	27.1926	5
133	1	1	0	1	1	3	6	1	0	70	152	93	40.3	62	82	63	61	10.1	96	4.99	7.42					0.39	1.01	4.2	10.9	0.33	1.02	0.85	1.01	5.1	7.8	14.83	38.92	0.65	1.02	23	38	0.39	0.37	30.3	36.4	36.35	44.9394	38.1569	7
134	0	1	1	1	1	3	6	0	1	68	167	63	22.6	110	109	77	109									0.34	1.43	5.5	22.6	0.31	1.69	0.9	1.19	3.7	8.5	12.9	58.72	0.6	1.6	22	37	0.36	0.29	31.12	36.8	30.25	41.6129	34.7456	10
135	1	1	0	1	1	3	6	1	1	71	170	76	26.3	72	79	69	63									0.32	0.77	4.2	10.2	0.26	0.93	0.82	1.21	4.4	7.5	11.42	51.23	0.31	1.1	37	46	0.24	0.39	23.8	25.1	41.17	43.9231	55.086	6
136	0	1	1	1	0	3	6	1	0	67	161	73	28.2	83	83	92	47									0.33	0.76	4.5	10.4	0.3	0.84	0.92	1.11	5.3	8.3	11.75	33.47	0.63	1.07	19	31	0.33	0.33	32	32.4	37.51	39.1667	39.8452	8
137	1	1	0	1	1	2	4	0	0	75	166	99	35.9	103	122	93	93									0.43	1.31	4.4	13.2	0.37	1.41	0.84	1.08	5.5	9.8	12.75	45.1	0.5	1.19	25	38	0.28	0.35	33.3	42.8	28.79	34.4595	31.9858	5
138	1	1	0	1	0	2	4	0	0	69	149	57	25.7	75	79	75	74									0.32	1.09	5.6	19.2	0.29	1.16	0.89	1.06	5.8	10.2	10.89	34.36	0.44	0.98	25	35	0.34	0.28	33.2	41.2	26.39	37.5517	29.6207	5
139	1	1	0	1	1	1	2	0	1	46	179	64	20	89	98	73	80					12.7	96.4	4.01	7.29	0.36	2.14	5.7	33.4	0.28	2.53	0.76	1.18	3.5	13.2	11.63	80.5	0.66	2.3	18	35	0.33	0.19	29.6	36.6	25.12	41.5357	31.8182	3
140	0	1	1	1	1	2	4	0	1	80	169	90	31.5	89.8	76.3	87	89	11.4	96.9	4.47	7.45	10.9	95.8	4.36	7.37	0.42	1.79	4.6	19.9	0.34	1.99	0.83	1.11	5.6	11.5	13.8	70.46	0.72	1.81	19	39	0.28	0.29	28.9	36.5	31.57	40.5882	35.407	4
141	1	1	0	1	0	2	4	0	1	76	172	80	27	83	95	65	60	11.4	98.5	4.94	7.4	10.6	96.5	5.19	7.32	0.34	1.62	4.3	20.3	0.27	1.82	0.8	1.12	4.1	11.4	10.28	49.51	0.65	1.94	16	26	0.34	0.2	34.1	42.2	25.98	38.0741	27.2033	8
142	1	1	0	1	0	2	4	0	1	63	166	82	29.8	100	97	80	97					12.4	96.8	4.82	7.33	0.39	2.05	4.8	25	0.32	2.31	0.82	1.13	3.9	12.7	10.85	61.78	0.6	2.11	18	29	0.24	0.19	33	43	25	33.9062	26.7446	5
143	1	1	0	1	0	3	6	1	1	54	188	89	25.2	73	77	75	62	8.76	95.5	4.53	7.43	8.96	94	4.35	7.32	0.42	1.94	4.7	21.8	0.38	2.15	0.9	1.11	4.7	14.1	17	81.34	1	2.52	17	32	0.32	0.13	27.9	28.8	31.48	44.7368	37.8326	8
144	1	1	0	1	1	2	4	0	1	70	170	114	39.4	90	90	76	72									0.51	1.76	4.5	15.5	0.42	2.01	0.83	1.14	6.1	12.6	14.7	64.73	0.36	2.11	41	31	0.15	0.26	27.3	38.9	29	35	32.204	3
145	0	1	1	1	1	3	6	1	1	65	167	94	33.7	83	87.2	95	70	8.72	93.5	4.59	7.44	10.8	96.1	4.02	7.37	0.37	1.41	4	15	0.29	1.58	0.79	1.12	4.3	10.6	13.25	53.46	0.64	2.14	21	25	0.33	0.24	27.2	36.1	30.23	45.6897	33.8354	19
146	1	1	0	1	1	2	4	0	0	67	150	64	28.4	83	83	79	72	11	95.5	5.01	7.48	12.1	97.7	4.96	7.41	0.33	1.12	5.1	17.5	0.31	1.28	0.94	1.14	3.4	8.4	9.98	37.61	0.65	1.1	15	34	0.26	0.26	35.3	40.5	26.7	32.1935	29.3828	4
147	1	1	0	1	1	3	6	1	0	65	154	61	25.7	61	75	63	80	9.03	96.8	5.13	7.4	10.7	96.2	5.12	7.29	0.35	0.94	5.8	15.4	0.28	1.13	0.8	1.2	4.5	6.7	13.05	46.48	0.73	1.1	18	42	0.39	0.34	29.1	31.9	37.5	46.6071	41.1327	4
148	1	1	0	1	1	2	4	0	1	54	161	56	21.6	100	103	84		10.7	95.1	5.41	7.41	12.5	95.3	5.56	7.32	0.11	0.78	2	14	0.08	0.97	0.76	1.23	1.2	4.7	3.35	24.02	0.21	0.81	16	29	0.4	0.24	34.5	47	23.21	41.875	24.7629	5
149	1	1	0	1	0	1	2	0	1	42	178	116	36.6	86	79	87		10.6	95.3	4.76	7.46	10.3	96.7	4.18	7.34	0.49	2.49	4.2	21.5	0.48	2.82	0.99	1.13	4.1	15.6	18.44	83.53	1.01	2.64	18	32	0.32	0.21	33.1	40.9	22.07	38.4167	29.6206	9
150	1	1	0	1	0	3	6	0	1	79	171	69	23.6	116	110	108	103	10.8	98.7	4.53	7.43	12.7	97.8	4.67	7.35	0.35	1.7	5.1	24.7	0.28	1.98	0.81	1.16	4.9	10.8	11.28	61.15	0.66	1.74	17	35	0.34	0.19	31.8	36.3	25.61	40.2857	30.8838	8
151	1	1	0	1	1	3	6	1	1	65	171	65	22.2	73	79	71	90	9.82	94.6	4.77	7.4	9.9	92.5	5.24	7.31	0.32	1.27	5	19.6	0.26	1.47	0.8	1.15	3.6	10.5	11.7	57.67	0.69	1.73	17	33	0.38	0.32	29.5	33.6	37.69	45	39.2313	4
152	1	1	0	1	0	2	4	0	1	18	180	115	35.5	82	91	91	92									0.48	2.14	4.2	18.6	0.43	2.43	0.89	1.13	4.8	12.5	14.52	62.99	0.78	2.01	19	31	0.27	0.09	34.7	39	23.32	33.7674	25.9218	5
153	1	0	1	1	0	3	6	1	1	64	175	109	35.6	88	94	90	65	8.25	93.9	5.21	7.4	9.53	95.4	4.62	7.32	0.36	1.6	3.3	14.6	0.3	1.78	0.82	1.12	4.8	12.4	12.78	58.33	0.76	2.04	17	29	0.39	0.21	31.8	35.6	25.3	42.6	32.7697	8
154	0	1	1	1	1	2	4	0	0	59	166	75	27.2	94	100	79	70									0.32	1.69	4.2	22.5	0.27	2.09	0.85	1.24	3	10.6	11.19	65.62	0.46	1.82	25	36	0.25	0.21	25.9	37.1	23.74	41.4444	31.3971	2
155	1	1	0	1	0	3	6	1	1	54	188	87	24.6	64	70	93	59	10.3	95.1	4.33	7.42	10.9	91.6	3.94	7.31	0.41	1.62	4.7	18.6	0.35	1.79	0.87	1.11	4.4	12.2	16.44	69.31	0.86	2.2	19	31	0.33	0.15	26.6	28.3	32.68	46.9714	38.7207	5
156	1	1	0	1	1	3	6	0	1	78	172	111	37.5	105	113	94	137	9.01	93.9	4.42	7.46	9.85	94.1	4.6	7.39	0.42	2.05	3.8	18.5	0.36	2.25	0.86	1.1	4	15.4	15.17	75.25	0.77	2.12	20	36	0.34	0.23	30.1	36.2	28.96	42.1389	33.4444	5
157	0	1	1	1	0	3	6	1	0	59	163	77	29	103	110	79	64									0.28	1.15	3.6	14.9	0.24	1.29	0.87	1.12	4.1	9.8	8.47	34.6	0.57	1.33	15	26	0.3	0.24	34.7	44.2	26.44	35.2917	26.8217	7
158	0	1	1	1	1	2	4	1	1	65	171	64	21.9	73	79	71	90	8.98	93.4	5.29	7.41	10.1	93.3	6.16	7.29	0.35	1.19	5.5	18.6	0.3	1.47	0.85	1.23	4.1	9.5	12.79	51.08	0.57	1.44	23	35	0.36	0.33	30.3	38.7	31.94	42.6333	34.7483	7
159	0	1	1	1	0	2	4	0	1	50	175	103	33.6	99.5	104	77	108	9.37	93.3	5.27	7.44	11.5	96	5.02	7.38	0.38	1.98	3.7	19.2	0.37	2.3	0.97	1.16	4.7	15.2	13.48	63.28	0.61	2.28	22	28	0.32	0.22	33.7	43.9	20.18	36.4324	27.513	6
160	0	1	1	1	1	3	6	1	1	74	168	70	24.8	54	65	55	58									0.32	0.72	4.6	10.3	0.28	0.7	0.88	0.97	4.4	7.3	11.84	26.23	0.85	0.81	14	32	0.34	0.23	30.9	28.7	33.17	42.2857	37.4714	11
161	0	1	1	1	0	2	4	0	0	57	151	57	24.9	98	92	92	61	10.64	95.8	5.19	7.44	12.13	97.1	4.99	7.4	0.25	1.42	4.4	24.9	0.24	1.31	0.96	0.92	2.6	10.3	8.73	35.84	0.59	1.55	15	23	0.19	0.16	27.8	39.4	23.95	36.38	27.36	7
162	0	1	1	1	0	3	6	0	0	75	166	75	27.2	101	106	74	75	8.61	93.1	4.31	7.42	9.94	94.2	4.33	7.39	0.22	1.24	2.9	16.5	0.2	1.12	0.91	0.9	2	6.4	10.91	47.41	0.59	1.61	19	30	0.25	0.25	18.5	27.6	39.67	54.55	42.33	8
163	0	1	1	1	0	3	6	0	1	73	172	84	28.3	112	100	87	29	9.53	95.2	4.67	7.46	6.77	85.7	5.2	7.37	0.27	1.32	3.2	15.7	0.16	1.14	0.59	0.86	3	9.2	6.36	45.55	0.25	1.24	25	37	0.1	0.24	16.5	28.4	37.08	39.75	39.96	33
164	0	1	1	1	0	3	6	0	0	64	155	74	30.8	95	98	77	110	9.93	95	5.07	7.5	10.98	96.4	4.95	7.45	0.5	0.76	6.8	10.2	0.27	0.56	0.54	0.74	4	5.9	7.64	17.82	0.43	0.67	18	27	0.17	0.23	35.8	34.1	31	28.3	31.82	8
165	0	1	1	1	0	3	6	0	0	77	157	68	27.5	117	122	70	89	10.46	95.6	4.76	7.43	12.82	97.6	3.76	7.43	0.21	1.03	3.1	15.1	0.2	1.13	0.95	1.1	2.9	9.3	11.48	47.47	0.56	1.35	20	35	0.43	0.19	24.7	25.2	30.86	57.4	42.01	32
166	0	1	1	1	0	2	4	0	0	44	161	65	25.1	90	97	73	83	11.45	96.6	5.27	7.4	12.09	96.6	5.07	7.4	0.42	1.31	6.5	20.1	0.29	1.3	0.69	1	4.5	8.3	9.36	40.37	0.87	1.35	11	30	0.14	0.21	30.7	36	27.53	32.28	30.78	8
167	0	1	1	1	0	3	6	0	1	61	180	77	23.7	125	115	80	96	13.13	97.7	4.99	7.46	12.1	96.4	4.4	7.42	0.39	2.73	5.1	35.5	0.31	2.33	0.79	0.85	4.2	19.1	10.83	64.75	0.54	2.81	20	23	0.12	0.09	26.2	38.4	25.56	34.94	27.79	9
168	0	1	1	1	0	2	4	0	0	53	153	81	34.6	99	103	80	73	10.26	96.8	4.23	7.44	9.85	95.7	4.2	7.41	0.45	1.28	5.6	15.8	0.33	1.07	0.73	0.84	4.1	8.4	12.38	36.08	0.6	1.35	21	27	0.25	0.14	29.4	30.2	30.91	37.52	33.72	7
169	1	1	0	1	1	3	6	0	0	68	168	85	30.1	84	81	79	75	10.08	96	4.35	7.43	10.24	95.5	4.2	7.37	0.31	1.09	3.6	12.8	0.2	1.11	0.65	1.02	4.7	9.5	8.81	40.45	0.3	1.22	29	33	0.3	0.22	25.6	30.3	33.35	44.05	36.44	8
170	1	1	0	1	0	3	6	0	0	67	169	92	32.2	68	78	62	79	10.73	97	4.64	7.5	9.53	93.7	5.41	7.34	0.41	1.92	4.5	20.9	0.24	1.34	0.59	0.7	6	15.6	10.09	40.48	0.6	1.32	17	31	0.3	0.23	27.7	37.9	27.6	42.04	30.21	9
171	0	1	1	1	0	3	6	1	1	68	160	97	37.8	47	63	49	58	8.26	92	5.76	7.4	7.98	88.7	6.12	7.3	0.16	1.47	1.6	15.1	0.1	1.31	0.63	0.89	2	11.9	4.58	45.38	0.36	1.25	13	36	0.22	0.27	21.4	34.8	34.53	45.8	34.64	7
172	0	1	1	1	0	3	6	1	1	74	173	67	22.3	81	77	66	68	11.33	96.8	4.43	7.43	11.26	96.6	4.44	7.34	0.47	1.48	7	22.1	0.27	1.45	0.57	0.98	5.5	11	11.94	56.53	0.78	1.85	15	31	0.31	0.22	27.2	29.7	35.63	44.22	38.99	15
173	0	1	1	1	0	2	4	1	0	51	172	80	27	80	94	70	89	10.4	96.9	5.2	7.43	11.6	97.1	4.8	7.38	0.6	2.29	7.5	28.6	0.39	1.95	0.65	0.85	6.7	13.9	14.68	60.31	0.75	2.04	20	30	0.26	0.13	29.9	34.3	25.25	38.63	30.93	4
174	0	1	1	1	0	2	4	0	1	64	167	60	21.5	116	105	87	80	11.87	97.3	5.01	7.41	8.93	91.9	5.63	7.33	0.44	1.94	7.3	32.3	0.35	1.7	0.8	0.88	3.6	11	15.74	56.86	0.92	1.68	17	34	0.21	0.24	23.1	35.5	27.64	44.97	33.45	8
175	0	1	1	1	0	3	6	0	1	71	176	74	23.8	82	85	66	64	9.48	93.1	4.67	7.46	8.68	90.9	5.27	7.37	0.32	1.71	4.3	23.1	0.26	1.92	0.81	1.12	3	16.2	11.46	75.35	0.93	2.11	12	36	0.31	0.2	27.7	29.2	36.57	44.08	39.24	8
176	0	1	1	1	0	4	7	0	1	60	171	77	26.3	91	95	74	87	10.29	95.7	4.81	7.4	11.08	95.7	5.07	7.38	0.14	2.1	1.8	27.3	0.08	1.44	0.57	0.69	1.1	14.3	2.32	38.52	0.13	2.22	18	17	0.23	0.09	21	38.6	25.85	29	26.75	8
177	0	1	1	1	0	4	7	0	1	71	175	61	19.9	74	82	62	66	8.92	93.7	4.53	7.46	8.24	91.5	4.51	7.42	0.13	0.87	2.1	14.2	0.1	0.74	0.77	0.85	1.8	9.9	7.55	37.7	0.32	1.11	23	34	0.42	0.31	16.5	23.7	47.04	75.5	50.95	17
178	0	1	1	1	0	3	6	0	1	69	175	81	26.4	85	80	74	62	9.3	95	4.68	7.45	11.53	96.6	4.16	7.44	0.46	1.3	5.7	16	0.31	1.3	0.67	1	5.4	7.8	14.85	50.98	0.41	1.78	36	29	0.28	0.18	22.8	27.7	34.33	47.9	39.22	8
179	0	1	1	1	0	3	6	0	1	65	175	77	25.1	72	107	46	49	8.26	93.2	4.32	7.44	8.29	89.5	4.64	7.32	0.27	1.79	3.5	23.2	0.18	1.8	0.67	1.01	3.4	14.7	10.53	85.85	0.33	1.95	32	44	0.32	0.26	18.6	25.8	43.31	58.5	47.69	20
180	1	1	1	0	1	2	4	0	1	75	176	116	37.4	100	92	77	100	8.53	93.1	4.97	7.43	10.24	93.6	5.32	7.35	0.31	1.93	2.7	16.6	0.21	1.85	0.68	0.96	3.8	15.4	7.71	59.15	0.52	2.16	15	27	0.25	0.15	30	34.3	28.7	36.71	31.97	13
181	1	1	0	1	1	3	6	0	0	69	172	82	27.7	102	94	83	123	12.29	98	4.61	7.48	12.2	96.9	4.84	7.37	0.57	1.62	7	19.7	0.43	1.69	0.75	1.05	10.6	8.8	15.17	56.1	1.43	1.89	11	30	0.18	0.23	30.4	35.7	27.29	35.28	33.19	7
182	1	1	0	1	0	3	6	0	1	56	182	71	21.4	61	58	79	42	8.41	93.4	4.09	7.4	9.18	94.3	3.95	7.44	0.31	1.05	4.5	15.2	0.27	1.32	0.87	1.25	2.7	6.5	12.66	65.43	0.42	1.51	30	43	0.29	0.24	23.5	22.9	46.75	47.89	49.57	37
183	0	1	1	1	0	3	6	0	0	52	167	133	47.7	68	68	78	90	11.22	97	4.81	7.43	13.86	97.5	4.93	7.34	0.35	1.39	2.6	10.4	0.26	1.39	0.74	1	4.2	9.5	9.83	42.47	0.45	1.18	22	36	0.27	0.24	29.8	37.9	26.38	37.81	30.55	15
184	1	1	0	1	0	2	4	0	0	65	162	89	33.9	109	105	87	77	8.68	94.6	5.17	7.46	10.48	95.9	4.89	7.38	0.54	2.05	6.1	23	0.38	1.93	0.7	0.94	5	11.9	12.59	53.77	0.62	1.66	20	32	0.27	0.19	35.2	40.2	25.29	33.13	27.86	8
185	1	1	0	1	0	4	7	1	0	22	161	67	25.8	67	69	78	69	11.08	97.3	4.92	7.42	12.12	97.7	4.5	7.41	0.08	1.11	1.2	16.6	0.09	1.3	1.13	1.17	0.8	6.2	3.36	48.87	0.18	0.91	19	54	0.14	0.22	24.1	28.6	32.18	37.33	37.59	7
186	0	1	1	1	0	2	4	0	1	69	179	104	32.5	77	84	70	70	10.52	96.3	4.37	7.43	10.02	93.9	5.11	7.32	0.2	2.14	1.9	20.5	0.14	2.21	0.68	1.03	2.4	18.9	5.4	65.56	0.31	2.43	18	27	0.28	0.14	28.2	37.2	25.77	38.57	29.67	13
187	0	1	1	1	1	3	6	0	1	40	178	89	28	95	95	81	105	11.85	97.6	4.61	7.4	12.01	96.6	4.95	7.3	0.56	2.39	6.3	26.8	0.41	1.98	0.73	0.83	4.8	13.9	13.05	54.46	1	1.66	13	33	0.13	0.09	30.8	36	24.2	31.83	27.51	13
188	0	1	1	1	0	1	2	0	1	30	181	86	26.3	78	76	83	100	10.57	96.1	6.01	7.4	11.57	95.9	5.47	7.29	0.27	2.98	3.1	34.7	0.17	2.91	0.63	0.98	3	16.6	5.12	78.78	0.31	2.08	17	38	0.19	0.18	34	42	25.34	30.12	27.07	9
189	0	1	1	1	0	3	6	1	1	63	178	93	29.3	74	75	76	106	9.86	95.5	4.95	7.41	12.17	96.7	4.97	7.32	0.07	1.88	0.8	20.2	0.04	1.74	0.57	0.92	1	15.4	2.27	60.4	0.17	1.98	14	31	0.46	0.22	25.7	33.9	29.6	56.75	31.72	18
190	1	1	0	1	1	3	6	0	1	68	178	86	27.1	98	87	82	89	10.78	95.9	5.35	7.4	11.89	95.3	5.49	7.26	0.19	1.89	2.2	22	0.09	0.74	0.47	0.74	2.6	14.7	5.49	44.18	0.37	1.75	15	25	0.47	0.18	24.4	35.2	27.21	61	38.75	7
191	0	1	1	1	0	3	6	0	1	50	184	72	21.3	67	80	68	62	9.44	94.5	5.31	7.42	8.9	90.2	5.83	7.29	0.41	2.4	5.7	33.3	0.27	1.73	0.66	0.72	3.5	14.2	10.45	48.43	0.65	1.55	16	31	0.3	0.17	30.7	39.1	26.02	38.7	27.99	30
192	0	1	1	1	0	4	7	1	1	71	163	60	22.5	66	67	59	65	10.82	96.4	4.45	7.48	12.3	96.6	4.99	7.39	0.05	1.18	0.8	19.6	0.03	0.95	0.6	0.8	0.4	10.8	0.85	32.46	0.1	1.16	9	28	0.02	0.19	24	31	32.88	28.33	34.17	7
193	0	1	1	1	1	3	6	0	1	43	190	77	21.3	105	106	78	77	11.08	96.4	4.79	7.44	11.36	94.9	5.24	7.33	0.35	2.29	4.5	29.7	0.25	2.47	0.73	1.08	3.8	14.2	12.28	76.58	0.74	2.06	17	37	0.37	0.13	27.2	24.3	25.49	49.12	31	5
194	0	1	1	1	1	3	6	0	1	59	181	82	25	80	88	70	85	9.32	93.9	5.04	7.43	11.5	96.1	4.92	7.36	0.44	1.63	5.3	19.7	0.29	1.64	0.66	1.01	3.2	11.2	13.66	68.66	0.66	1.76	21	39	0.35	0.23	26.7	27.8	40.48	47.1	41.87	14
195	1	1	0	1	0	3	6	1	1	62	179	80	24.9	64	87	57	42	9.93	96.1	4.51	7.43	8.65	92.2	4.68	7.36	0.17	1.17	2.1	14.7	0.12	1.26	0.71	1.08	2	8.6	5.61	60	0.24	1.86	24	32	0.23	0.27	21.1	25.9	42.17	46.75	47.62	28
196	1	1	0	1	1	3	6	0	0	57	168	56	19.8	96	98	74	81	11.74	97.2	4.55	7.46	12.1	96.3	5.08	7.35	0.19	1.26	3.4	22.5	0.14	1.25	0.74	1	2.6	8.6	4.9	40.23	0.35	1.34	14	30	0.2	0.22	29	35.5	29.94	35	32.18	4
197	0	1	1	1	0	3	6	0	0	67	155	83	34.5	75	79	73	66	11.46	97.1	4.23	7.46	10.6	95	5.28	7.33	0.29	1.15	3.5	13.8	0.14	1.05	0.48	0.92	3	8.4	5.51	33.66	0.3	0.96	18	35	0.25	0.2	27.2	33.4	30.15	39.38	32.06	8
198	1	1	0	1	1	3	6	0	0	53	165	92	33.7	107	113	76	70	9.57	95.2	4.81	7.47	10.57	95.8	4.48	7.42	0.36	1.58	4.5	19.7	0.2	1.54	0.56	0.97	3.3	10.5	6.49	50.6	0.4	1.55	16	33	0.22	0.23	32.7	35.4	30.19	32.45	32.86	7
199	1	1	0	1	1	3	6	0	1	50	178	118	37.2	61	63	71	71	8.16	93.2	5.24	7.4	7.14	87.6	5.55	7.14	0.52	1.95	4.4	16.5	0.33	1.52	0.63	0.78	4.4	12.8	11.9	50.4	0.77	1.64	15	31	0.26	0.13	31.7	31	30.78	36.06	33.16	17
200	0	1	1	1	0	3	6	0	1	47	169	102	35.7	98	97	78	100	10.4	96.7	5.03	7.4	10.37	95.7	4.55	7.37	0.8	3.09	7.8	30.3	0.41	2.7	0.51	0.87	9	20.9	14.39	97.17	0.48	2.41	30	40	0.12	0.16	26.2	31.3	32.41	35.1	35.99	9
201	0	1	1	1	0	4	7	0	1	59	182	94	28.4	75	78	82	92	11.78	98.3	4.04	7.47	12.02	97.4	4.35	7.37	0.47	1.82	5.1	19.8	0.36	1.7	0.77	0.93	4.2	12.6	17.51	67.03	0.74	1.75	24	38	0.31	0.11	24.3	25.4	35.54	28.64	39.43	9
202	1	1	0	1	1	3	6	0	1	22	181	69	21.1	105	101	87	105	11.42	97.6	4.96	7.46	12	98.1	5.1	7.28	0.24	2.47	3.5	25.6	0.15	2.49	0.63	1.01	2.2	12.4	5.01	73.3	0.2	1.96	25	37	0.23	0.15	31.6	38.6	23.69	33.4	29.44	9
203	0	1	1	1	0	2	4	0	0	62	158	90	36.1	107	101	81	105	9.36	96.4	4.64	7.47	9.73	95	5.05	7.38	0.42	1.8	4.7	20	0.23	1.68	0.55	0.93	4.5	11.8	8.39	58.57	0.38	1.78	22	33	0.18	0.21	26.9	32.7	33.6	36.48	34.86	10
204	1	1	0	1	0	4	7	1	1	24	178	58	18.3	86	76	94	65	12.3	97.8	5.32	7.43	11.38	96.3	4.8	7.34	0.24	1.86	4.1	32	0.2	1.81	0.83	0.98	2.3	11	8.35	58.66	0.58	2.01	14	29	0.24	0.16	25.5	33.8	30.55	41.75	32.41	9
205	1	1	0	1	0	3	6	1	0	72	157	117	47.5	62	63	62	53	7.57	90.2	5.67	7.47	7.74	90.1	6.07	7.4	0.26	1.04	2.2	8.9	0.19	1.07	0.73	1.02	1.8	7.5	5.15	32.9	0.23	0.91	23	36	0.08	0.2	32.7	35.1	30.96	27.11	30.75	14
206	0	1	1	1	0	4	7	1	1	67	168	81	28.6	93	109	68	77	8.77	94.4	4.87	7.46	11.28	96.1	4.79	7.36	0.04	1.39	0.5	17.2	0.03	1.37	0.75	0.99	0.5	12.4	0.9	46.91	0.13	1.57	7	30	0.12	0.22	30.7	33.4	32.37	30	34.24	7
207	1	1	0	1	1	1	2	0	1	28	167	58	20.8	93	86	94	83	11.09	97.8	4.93	7.45	11.82	97.2	4.83	7.35	0.32	2.05	5.5	35.3	0.27	1.73	0.84	0.85	2.5	11.3	9.14	55.4	0.33	1.28	28	43	0.21	0.17	30.4	32.9	24.93	33.86	32.02	5
208	0	1	1	1	1	1	2	0	1	44	191	110	30.2	102	100	80	110	11.76	97.9	4.93	7.45	11.84	97.3	4.84	7.37	0.55	3.66	5	33.3	0.33	3.21	0.6	0.88	4.9	22.9	10.97	96.82	0.44	2.96	25	33	0.2	0.06	30.9	34.6	26.42	33.24	34.6	4
209	0	1	1	1	1	2	4	0	0	68	175	78	25.4	90	92	76	98	11.18	96.9	4.69	7.46	11.22	97.6	4.37	7.43	0.19	1.33	2.4	17.1	0.14	1.14	0.74	0.85	1.9	9.9	6.2	39.55	0.46	1.42	14	28	0.24	0.18	23.5	30.7	32.08	44.29	34.69	9
210	1	1	0	1	0	3	6	1	1	71	172	76	25.6	82	86	70	59	12.21	97.6	4.81	7.45	10.34	95.3	4.57	7.39	0.25	1.57	3.3	20.7	0.15	1.53	0.6	0.97	3.3	10.9	7.54	60.76	0.54	1.71	14	36	0.42	0.24	28.1	29.8	36.28	50.27	39.71	23
211	0	1	1	1	1	3	6	1	1	70	170	60	20.8	65	65	57	45	10.12	97	5.27	7.43	10	96.7	5.27	7.41	0.06	1.09	1	18.2	0.04	0.8	0.67	0.73	0.9	11.2	2.26	32.03	0.13	1.18	18	27	0.38	0.22	21.8	27.3	37.04	56.5	40.04	27
212	0	1	1	1	1	3	6	0	0	65	163	64	24	96	118	68	46	9.18	93.1	4.69	7.51	8.52	89.8	5.13	7.41	0.19	1.63	3	25.5	0.12	1.35	0.63	0.83	2.4	11.6	5.93	42.53	0.28	1.91	21	22	0.44	0.19	29.4	35.8	30.04	49.42	31.5	15
213	1	1	0	1	1	3	6	0	1	70	180	86	26.5	78	87	68	54	9.08	94.7	5.01	7.43	9.14	94.5	4.53	7.37	0.21	1.91	2.4	22.2	0.13	1.79	0.62	0.94	2.3	14.8	6.32	70.34	0.39	2.47	16	28	0.28	0.17	22.1	28.9	38.31	48.62	39.3	7
214	0	1	1	1	0	3	6	1	0	61	161	70	27	105	129	61	66	8.44	94.1	3.87	7.47	10.05	95.6	3.61	7.42	0.27	1.58	3.9	22.5	0.19	1.39	0.7	0.88	3.1	9.9	10.55	71.38	0.52	2.23	20	32	0.28	0.14	19.2	20.8	44.67	55.53	51.36	21
215	0	1	1	1	1	3	6	0	1	75	167	87	31.1	93	94	67	79	8.56	93.4	4.55	7.43	8.66	93	4.59	7.36	0.49	2.11	5.6	24.2	0.27	1.74	0.55	0.82	6.4	15.8	11.03	70.5	0.51	2.02	22	35	0.26	0.17	26.8	27.2	41.28	40.85	40.52	14
216	0	1	1	1	1	2	4	0	1	73	172	75	25.3	120	105	82	90	11	97.5	4.17	7.46	11.1	96.8	4.45	7.36	0.42	2.11	5.6	28.1	0.25	1.72	0.6	0.82	5.3	15.3	9.77	58.54	0.86	2.59	11	23	0.25	0.09	28.7	30.8	30.4	39.08	34.03	7
217	0	1	1	1	0	3	6	0	1	69	182	88	26.5	85	77	78	94	9.36	93.7	5.37	7.38	11.97	96.2	4.79	7.32	0.48	1.94	5.5	22	0.36	2.06	0.75	1.06	6.2	13.2	14.54	81.53	0.75	2.04	19	40	0.24	0.23	26.7	30.3	34.48	40.39	39.58	6
218	0	1	1	1	0	3	6	0	0	62	172	67	22.6	101	107	89	89	10.06	96.3	5.48	7.43	11.08	96.4	5.39	7.36	0.1	1.52	1.5	22.7	0.07	1.43	0.7	0.94	1.3	11.5	3.04	41.86	0.18	1.94	17	22	0.29	0.17	25.5	37.5	27.62	43.43	29.27	8
219	1	1	0	1	1	3	6	0	0	56	160	76	29.6	94	93	80	95	10.88	97.3	4.95	7.46	12.6	97.7	4.68	7.38	0.2	1.62	2.6	21.3	0.13	1.66	0.65	1.02	2.4	10.5	4.97	51.42	0.42	1.6	12	32	0.16	0.13	19.6	33.4	26.7	38.23	30.98	5
220	0	1	1	1	1	3	6	0	1	63	167	72	25.8	87	94	70	63	9.49	96.3	4.93	7.45	10.24	95.6	5.25	7.36	0.18	1.98	2.5	27.4	0.1	1.92	0.56	0.97	2.3	13	3.66	61.82	0.18	1.9	20	33	0.14	0.16	24.8	33.5	28.61	36.6	32.2	7
221	1	1	0	1	1	2	4	0	0	66	162	50	19	108	99	83	79	12.65	97.8	5.35	7.48	13.6	97.9	5.43	7.4	0.23	1	4.6	19.9	0.17	0.92	0.74	0.93	2.8	8.7	7.35	28.7	0.33	0.99	22	29	0.38	0.29	30.4	39.4	30.84	43.26	31.2	6
222	0	1	1	1	0	4	7	0	0	68	155	61	25.3	106	107	78	57	9.69	97	4.61	7.45	9.92	95.3	4.52	7.42	0.25	0.98	4.1	16	0.16	1.03	0.64	1.05	2.5	6.4	7.78	47.68	0.41	1.1	19	43	0.34	0.28	24.8	25.2	43.49	48.63	46.29	13
223	0	1	1	1	0	3	6	0	1	62	185	115	33.6	64	68	74	63	10.04	96.8	3.97	7.49	11.74	97.7	4.13	7.45	0.26	0.83	2.3	7.2	0.23	0.72	0.88	0.87	3.1	8.7	10.76	30.57	0.63	0.61	17	50	0.26	0.15	23.1	22	43.31	46.78	42.46	8
224	0	1	1	1	0	2	4	1	1	54	155	73	30.3	81	86	78	88	10.62	96	4.83	7.43	11.6	97.3	3.96	7.39	0.2	1.99	2.7	27.3	0.13	1.87	0.65	0.94	2	12.1	6.24	73.67	0.46	1.89	14	39	0.36	0.19	26.2	28.3	38.93	48	39.4	11
225	1	1	0	1	1	2	4	0	1	32	194	85	22.6	107	110	80	105	11.5	97.7	5.52	7.43	12.52	93.9	4.95	7.31	0.75	3.67	8.8	43.2	0.41	3.07	0.54	0.84	9.9	20.5	13.24	89.61	0.75	3.28	18	27	0.18	0.08	31.5	37.2	20.07	32.29	29.19	4
226	0	1	1	1	0	2	4	0	1	77	178	89	28	108	100	78	105	9.54	95.5	4.97	7.46	11.01	97	4.67	7.42	0.5	2.16	5.7	24.2	0.32	1.84	0.63	0.85	5.5	18.9	13.83	55.96	0.62	1.43	22	39	0.36	0.16	30.2	34.7	29.01	43.22	30.41	12
227	0	1	1	1	1	2	4	0	0	70	157	83	33.6	118	116	76	129	9.45	95.5	5.07	7.44	12.44	97.5	4.76	7.42	0.32	1.47	3.9	17.7	0.18	1.34	0.56	0.91	3.3	9.5	6.27	43.35	0.31	1.37	20	32	0.23	0.15	30.3	32.1	26.86	34.83	32.35	19
228	0	1	1	1	0	3	6	1	0	72	158	62	24.8	66	71	77	47	9.88	96.3	4.23	7.4	11.48	96.8	4.57	7.33	0.28	0.93	4.5	0.93	0.17	0.76	0.61	0.81	3.4	8.1	8.05	32.77	0.38	0.96	21	34	0.28	0.3	23	27.6	41.78	47.35	43.12	26
229	0	1	1	1	1	1	2	0	1	21	183	79	23.5	102	91	84	98	10.08	95.7	5.33	7.5	11.68	95.1	4.93	7.25	0.42	4.56	5.3	57.8	0.21	3.84	0.5	0.84	4.9	23.4	6.15	91	0.42	3.57	15	25	0.22	0.04	36.6	44.5	16.85	29.29	23.7	6
230	0	1	1	1	1	3	6	1	1	63	180	56	17.3	45	54	65	50	10.58	95.6	5.13	7.39	12.81	97.2	4.97	7.35	0.29	0.94	5.2	16.9	0.16	0.97	0.55	1.02	2.9	8.4	7.11	43.95	0.57	1.08	12	41	0.29	0.3	25.7	26.4	36.11	44.44	45.31	18
231	1	1	0	1	0	3	6	0	0	70	167	83	29.7	105	111	79	83	10.53	96.6	4.71	7.48	12.45	97.6	4.65	7.42	0.16	1.34	1.9	16.1	0.11	1.24	0.69	0.93	2.1	9.9	4.28	41.18	0.27	1.23	16	33	0.29	0.21	29.4	33.4	34.64	38.91	33.21	9
232	0	1	1	1	0	3	6	1	1	72	172	91	30.7	55	50	84	53	10.28	96.6	4.89	7.42	6.84	84.7	4.84	7.34	0.47	1.72	5.2	18.9	0.3	1.71	0.64	1	6.8	14.3	12.33	69.73	0.52	1.42	24	49	0.27	0.22	27	27.6	40.33	41.1	40.78	9
233	1	1	1	0	1	2	4	0	0	63	188	106	29.9	75	73	79	102	9.76	95.1	4.97	7.43	10.17	94.1	5.15	7.3	0.47	2.58	4.5	24.3	0.32	2.36	0.68	0.91	5.6	17.2	13.36	82.12	9.54	2.14	25	38	0.28	0.19	26.9	32.8	26.96	41.75	34.8	9
234	0	1	1	1	0	2	4	0	1	35	191	96	26.3	97	90	84	113	11.65	97.3	4.8	7.44	12.36	96.9	4.43	7.32	0.35	1.91	3.6	19.9	0.32	1.95	0.91	1.02	4.4	10.9	11.28	56.16	0.28	1.45	40	39	0.07	0.11	23.9	34.8	24.65	35.25	28.8	11
235	0	1	1	1	0	4	7	1	1	25	178	57	17.9	80	77	85	68	12.48	97.5	4.76	7.45	12.56	96.3	4.75	7.29	0.24	1.74	4.02	30.5	0.16	1.79	0.67	1.03	2.3	9.7	6.69	56.94	0.43	1.92	16	30	0.3	0.17	27.6	34.6	27.26	41.81	31.81	11
236	1	1	0	1	0	3	6	0	1	33	185	60	17.5	59	54	86	111	9.97	97.1	4.93	7.45	11.29	95.8	5.31	7.34	0.23	2.25	3.8	37	0.15	1.86	0.65	0.83	2.4	12.8	5.42	51.17	0.1	1.79	52	29	0.13	0.19	24.7	41.1	30.07	36.13	27.51	7
237	0	1	1	1	0	3	6	0	1	72	171	86	29.4	121	112	82	112	9.28	95.2	5.28	7.44	11.69	97.1	5.05	7.35	0.39	2.09	4.5	24.3	0.28	2.1	0.72	1	5.7	15.4	10.3	68.22	0.87	1.65	12	41	0.31	0.11	33.8	31	27.2	36.79	32.49	9
238	0	1	1	1	1	3	6	1	1	58	177	66	21	44	55	63	46	8.76	94.9	5.44	7.43	10.74	96.1	4.99	7.37	0.2	1.09	3	16.5	0.13	1	0.65	0.92	2.1	7.7	6.11	37.34	0.4	1.02	15	37	0.36	0.29	26.9	32.4	39.94	47	37.34	9
239	0	1	1	1	1	3	6	0	1	75	166	80	29	110	98	85	92	7.85	92.6	4.68	7.46	11.09	96.9	4.2	7.42	0.48	1.8	6	22.5	0.32	1.82	0.67	1.01	4.9	15.2	12.97	67.91	0.79	2.18	16	31	0.3	0.18	29.6	30.3	36.52	40.53	37.31	7
240	0	1	1	1	0	3	6	0	0	56	172	67	22.6	105	109	82	86	10.97	97.5	5.23	7.44	12.29	97.7	4.64	7.41	0.23	1.76	3.4	26.2	0.12	1.51	0.52	0.86	2.4	11.5	5.22	44.72	0.4	1.44	13	31	0.39	0.18	31.1	36.8	30.22	43.5	29.62	12
241	1	1	0	1	1	2	4	0	1	48	190	89	24.6	113	114	79	99	12.34	96	5.36	7.43	12.69	96.1	4.61	7.39	0.52	2.75	5.8	30.9	0.23	2.72	0.44	0.99	5.8	17	7.67	90.12	0.92	2.66	8	34	0.19	0.1	31.5	32.3	20.09	33.35	33.13	7
242	0	1	1	1	0	3	6	0	1	61	176	81	26.1	88	83	84	56	10.74	96.8	3.79	7.42	13.6	9.78	3.56	7.37	0.46	1.66	5.7	20.5	0.29	1.54	0.63	0.93	3.9	11.4	13.78	64	0.72	1.8	19	35	0.33	0.15	25.6	25.3	38.99	47.52	41.56	7
243	1	1	0	1	1	2	4	0	1	24	182	104	31.4	84	83	85	88	10.52	97.1	5.15	7.43	10.84	96.4	5	7.34	0.39	2.82	3.8	27.1	0.32	2.78	0.82	0.99	4	16.1	10.37	95.71	0.45	2.07	23	46	0.05	0.11	26	30.2	29.24	32.41	34.43	4
244	1	1	0	1	1	3	6	0	0	67	173	79	26.3	92	91	86	85	12.92	97.7	4.25	7.45	12.12	97.4	3.99	7.41	0.05	1.51	0.6	19.1	0.03	1.5	0.6	0.99	0.5	10.3	1.04	49.65	0.08	1.8	12	28	0.02	0.16	20.3	32.5	29.71	34.67	33.1	6
245	1	1	0	1	0	3	6	0	1	68	175	114	37.2	84	72	90	81	9.62	95.4	4.83	7.39	11.13	96.4	4.64	7.34	0.35	1.78	3.1	15.6	0.25	1.59	0.71	0.9	5.4	16.8	9.28	54.97	0.8	1.98	12	28	0.29	0.19	32.4	32.9	34.78	37.12	34.57	7
246	1	1	0	1	1	3	6	0	1	72	182	99	29.9	84	89	72	69	7.93	93.5	4.17	7.46	8.94	94.3	4.09	7.39	0.17	2.02	1.7	20.4	0.11	1.77	0.65	0.88	2.8	16.5	5.39	69.79	0.52	2.32	10	30	0.13	0.16	17.5	28.3	38.1	49	39.43	6
247	0	1	1	1	1	4	7	1	0	76	160	69	26.9	66	80	67	56	8.2	92.5	4.73	7.45	9.32	93.7	5.19	7.37	0.2	0.95	2.9	13.7	0.14	0.86	0.7	0.91	3.6	10.8	7.09	37.47	0.23	0.83	30	45	0.24	0.31	19.2	28	39.34	50.64	43.57	28
248	0	1	1	1	1	3	6	0	0	74	154	51	21.5	93	91	83	112	12.77	96.9	4.89	7.45	12.53	96.1	5.27	7.38	0.26	0.98	5.1	19.3	0.18	0.81	0.69	0.81	3.2	6.9	6.11	27.68	0.42	1.05	15	26	0.1	0.26	26.3	33.9	39.89	33.94	34.6	8
249	0	1	1	1	1	3	6	0	0	77	162	73	27.8	107	91	97	95	10.85	97.4	4.24	7.45	12.88	97.4	4.52	7.37	0.28	1.35	3.8	18.5	0.17	1.32	0.61	0.97	2.6	9.6	6.58	44.25	0.37	1.48	18	30	0.3	0.16	30.4	31.1	28.26	38.71	33.52	6
250	0	1	1	1	1	2	4	1	0	57	164	82	30.4	114	112	86	96	9.69	95.7	4.35	7.46	11.66	96.8	3.83	7.41	0.17	1.64	2.1	20	0.12	1.76	0.71	1.07	2.1	9.7	5.08	66.38	0.25	1.46	21	46	0.32	0.21	27.6	29.4	33	42.33	37.52	6
251	1	1	0	1	0	3	6	0	1	65	179	89	27.7	101	99	80	102	10.69	96.7	4.73	7.42	12.66	97.7	4.12	7.4	0.22	2.18	2.5	24.5	0.15	2.12	0.68	0.97	2.2	15.6	5.82	61.2	0.46	2.71	13	23	0.29	0.06	29.8	35.5	25.4	38.8	28.87	5
252	0	1	1	1	1	3	6	0	0	66	159	94	37.1	79	81	81	66	9.98	96	4.68	7.5	11.58	96.7	4.49	7.36	0.15	1.46	1.6	15.6	0.11	1.37	0.73	0.93	2.3	12.7	5.52	52.84	0.25	1.27	22	42	0.34	0.27	23.6	30.9	41.16	50.18	38.57	10
253	1	1	0	1	1	3	6	0	1	66	182	92	27.7	104	93	87	83	10.58	97.6	4.51	7.51	9.4	94	4.23	7.41	0.31	1.92	3.4	20.8	0.27	2.27	0.87	1.19	2.3	11	9.12	86.18	0.4	2.63	23	33	0.17	0.11	19.1	28.4	36.44	33.78	37.96	6
254	0	1	1	1	0	2	4	0	0	81	156	59	24.2	95	99	77	76	10.16	95.9	4.71	7.42	13.08	97.2	4.69	7.35	0.15	0.7	0.3	11.9	0.1	0.64	0.67	0.91	0.3	4.8	2.91	19.68	0.1	0.71	18	28	0.05	0.26	31.1	37.4	29.62	29.1	30.75	8
255	1	1	1	0	1	3	6	0	0	76	161	77	29.7	103	101	84	28	9.45	95.3	4.39	7.46	11.84	97.5	3.59	7.45	0.06	0.47	0.8	6.2	0.04	0.45	0.67	0.97	0.7	4.6	1.94	18.88	0.11	0.67	18	28	0.32	0.21	23.4	24.3	39.47	48.5	41.96	18
256	1	1	0	1	0	3	6	1	0	68	165	62	22.7	83	87	80	80	11.32	97.5	4.44	7.44	10.29	96.1	4.52	7.36	0.2	1.28	3.2	20.7	0.15	1.14	0.75	0.89	1.1	8.7	6.81	41.31	0.27	1.57	25	26	0.32	0.21	25.4	30.9	36.77	45.4	36.24	12
257	0	1	1	1	1	4	7	1	0	66	163	52	19.5	73	102	60	69	10.26	96.1	4.6	7.5	12.61	97.7	4.67	7.5	0.23	1.02	4.4	19.7	0.12	0.9	0.52	0.88	2	7.6	5.43	44.7	0.22	1.16	25	38	0.3	0.36	24.6	26.8	47.07	45.25	49.67	5
258	1	1	1	0	0	4	7	1	1	72	178	80	25.2	92	86	82	83	10.98	97	3.39	7.45	12.85	97.2	3.56	7.36	0.31	1.74	3.9	21.7	0.23	1.71	0.74	0.98	4.1	14.8	11.72	78.72	0.54	2.4	22	33	0.3	0.15	22.1	23.9	44.67	50.96	46.04	8
259	0	1	1	1	0	3	6	0	0	63	169	88	30.8	84	87	82	92	12.46	98.2	3.85	7.46	14.26	98.5	3.67	7.43	0.35	1.47	4	16.8	0.22	1.34	0.63	0.91	4.1	9.9	9.69	54.91	0.38	1.34	25	41	0.28	0.19	25.1	26.2	25.71	44.04	40.98	8
260	1	1	0	1	1	3	6	0	0	73	165	85	31.2	98	92	89	76	10.04	96.7	4.16	7.45	10.98	96.7	4.39	7.38	0.25	1.18	2.9	13.9	0.17	1.1	0.69	0.93	2.1	8	8.73	42.56	0.4	0.99	22	43	0.37	0.23	24.6	28.1	32.04	51.35	38.69	5
261	0	1	1	1	0	3	6	0	0	77	168	72	25.5	104	104	77	83	9.33	95.2	5.37	7.5	10.7	96.9	5.27	7.45	0.32	1.1	4.5	15.3	0.24	1.22	0.73	1.11	5.1	11.7	8.97	48.37	0.5	1.16	18	42	0.31	0.33	31.9	32.6	38.1	37.38	39.65	15
262	1	1	0	1	1	2	4	0	1	36	191	94	25.7	87	91	78	84	10.92	96.9	5.77	7.39	11.74	96.2	5.44	7.27	0.32	2.89	3.4	30.7	0.28	2.66	0.89	0.92	3.8	16.9	6.7	70.18	0.17	2.13	39	33	0.08	0.1	31.9	39.1	24.34	23.93	26.38	6
263	0	1	1	1	0	3	6	1	1	57	187	98	28	57	64	70	88	10.25	96.4	5.05	7.42	10.02	95.1	5.33	7.36	0.47	2.23	4.8	22.8	0.35	1.95	0.76	0.87	5.8	15.3	13.28	66.5	0.55	2	24	33	0.23	0.25	28.3	36.2	32.29	37.94	34.1	8
264	1	1	0	1	0	3	6	0	1	49	184	70	20.6	87	98	71	89	11.32	98	4.07	7.5	12.88	97.9	4.33	7.43	0.34	1.79	4.8	25.6	0.2	1.52	0.59	0.85	2.9	9.8	10.18	49.95	0.74	1.98	14	25	0.32	0.15	23.3	32.8	30.46	50.9	32.86	8
265	0	1	1	1	1	2	4	0	0	63	159	45	17.7	143	144	83	107	12.13	97.9	5.21	7.5	13.33	98.3	5.51	7.36	0.25	1.62	5.5	36	0.19	1.53	0.77	0.95	3.3	11.6	7.37	39.17	0.44	1.63	17	24	0.32	0.15	31.5	41.7	22.18	38.79	25.6	7
266	0	1	1	1	1	2	4	0	0	73	160	73	28.5	144	143	83	101	8.89	94.3	4.8	7.48	12.53	97.6	4.45	7.4	0.14	1.31	1.9	17.9	0.09	1.45	0.64	1.11	1.6	9.7	3.37	49.88	0.19	1.78	18	28	0.21	0.23	26.8	34.3	31.91	37.44	34.4	8
267	1	1	0	1	1	3	6	0	0	75	167	87	31.2	111	113	81	82	8.54	92.5	5.31	7.4	11.54	96.8	4.88	7.39	0.11	1.16	1.3	13.4	0.09	1.11	0.82	0.96	1.6	7.5	3.5	37.75	0.39	1.37	9	28	0.28	0.21	29.2	32.8	39.77	38.89	34	6
268	0	1	1	1	1	3	6	1	1	67	166	59	21.4	66	73	71	56	11.21	97.3	4.04	7.46	11.37	97.4	3.59	7.43	0.32	1.38	5.5	23.4	0.22	1.26	0.69	0.91	3.5	9.3	10.08	53.61	0.54	1.52	19	35	0.27	0.19	24.2	25.2	36.64	45.82	42.55	11
269	0	1	1	1	0	3	6	0	0	61	165	61	22.4	60	71	71	44	9.85	96.8	4.61	7.5	11.4	97.2	4.39	7.44	0.12	0.97	2	15.9	0.09	0.99	0.75	1.02	1	6.4	3.19	38.22	0.17	0.93	18	41	0.09	0.26	24.1	29.5	40.43	35.44	38.61	5
270	1	1	0	1	1	4	7	0	1	81	170	70	24.2	76	66	86	65	10.94	97.3	4.16	7.43	13.16	97.1	4.64	7.31	0.08	1.07	1.1	15.3	0.06	1.17	0.75	1.09	0.7	8	2.41	49.01	0.2	1.32	12	37	0.13	0.3	21.7	30	41.28	40.17	41.89	5
271	1	1	0	1	1	3	6	0	0	61	168	72	25.5	121	115	89	91	10.82	97.3	5.13	7.45	10.13	95.7	5.19	7.39	0.33	2.38	4.6	33.1	0.2	1.85	0.61	0.78	3.7	16.8	6.93	51.98	0.44	1.92	16	27	0.31	0.17	35.1	39.6	23.57	34.65	28.1	6
272	1	1	0	1	1	3	6	1	1	77	174	68	22.4	37	62	45	43	8.97	93.4	6.07	7.36	7.2	84.7	6.6	7.3	0.32	0.94	4.7	13.9	0.29	0.99	0.89	1.05	3.9	6.2	11.87	38.06	0.21	0.91	57	42	0.24	0.38	24.8	36.3	33.49	40.93	38.44	23
273	1	1	1	0	1	3	6	0	0	63	179	75	23.4	57	70	70	55	9.68	96.3	4.84	7.5	10.2	96.3	4.72	7.43	0.34	1.48	4.6	19.7	0.22	1.38	0.64	0.93	4.8	12	6.34	44.2	0.38	1.38	17	32	0.29	0.26	34.5	37.4	31.6	28.82	32.03	25
274	1	1	0	1	1	4	7	1	1	71	167	97	34.7	34	51	50	48	10.08	95.3	4.67	7.48	7.9	91.4	5.48	7.39	0.28	1.14	2.9	11.7	0.2	1.01	0.71	0.89	2.9	9.9	10.87	39.16	0.61	1.24	18	32	0.27	0.34	19.6	34.5	37.68	54.35	38.77	12
275	1	1	0	1	1	3	6	0	0	74	166	70	25.4	112	111	84	122	11.01	97.7	4.07	7.48	12.09	97.4	4.73	7.37	0.21	1.26	3	18.1	0.15	1.1	0.71	0.87	2.7	9	7.91	37.29	0.47	1.13	17	33	0.29	0.14	20.6	29.5	31.86	52.73	33.9	9
276	1	1	0	1	0	2	4	0	0	70	159	67	26.5	83	88	78	63	9.6	95.3	4.79	7.44	9.92	95.5	4.69	7.42	0.24	1.28	3.6	19	0.18	1.42	0.75	1.11	2.9	10.4	8.82	66.1	0.5	1.19	18	55	0.35	0.29	25.8	25.7	42.32	49	46.55	6
277	0	1	1	1	1	2	4	0	0	55	153	59	25.2	95	104	77	49	9.7	95.4	4.92	7.44	9.22	94.3	4.49	7.39	0.31	1.32	5.2	22.4	0.19	1.35	0.62	1.02	3.2	8.4	7.42	50.61	0.47	1.22	16	41	0.29	0.23	29.7	29.9	26.58	39.05	37.49	5
278	1	1	0	1	1	2	4	0	1	60	183	112	33.4	102	102	79	114	10.7	96.8	5.03	7.46	10.84	96.2	4.21	7.38	0.42	2.61	3.8	23.3	0.24	2.6	0.58	1	6.5	17.3	8.19	92.34	0.23	2.46	36	37	0.07	0.07	25.1	28.6	34.61	34.125	35.52	4
279	0	1	1	1	0	3	6	0	0	57	162	60	22.9	89	94	80	77	11.29	97.2	5.16	7.43	12.14	97	5.51	7.36	0.27	1.5	4.6	25	0.17	1.49	0.63	0.99	3.4	11.9	6.8	37.29	0.39	1.75	17	21	0.29	0.18	29.3	44.4	25.24	40	25.03	7
280	1	1	0	1	0	4	7	0	0	71	155	79	32.8	88	92	79	75	9.13	94.7	4.29	7.45	9.29	93	4.29	7.4	0.26	1.36	3.3	17.2	0.15	1.1	0.58	0.81	2.8	12.1	6.96	49.14	0.39	1.13	18	43	0.28	0.21	23.6	23.7	46.4	44.67	42.67	5
281	0	1	1	1	0	2	4	0	0	68	166	86	31.2	108	115	79	56	8.8	4.79	97	7.46	10.56	96.4	4.61	7.41	0.19	1.42	2.3	16.5	0.11	1.37	0.56	0.97	3.5	16.7	4.44	50.27	0.4	1.59	11	32	0.35	0.26	31.3	32.7	32.92	40.36	36.69	7
282	1	1	0	1	1	2	4	0	1	68	168	64	22.6	103	96	83	65	9.42	95.5	4.61	7.44	10.48	95	4.65	7.4	0.5	1.7	7.8	26.5	0.24	1.28	0.48	0.76	6.3	12	10.39	50.12	0.6	1.97	17	25	0.26	0.2	25.2	29.3	36.95	43.29	39.16	6
283	1	1	0	1	1	2	4	0	1	66	158	73	29.2	124	105	93	117	9.69	95	4.85	7.42	10.53	94.6	4.73	7.32	0.2	1.8	2.7	24.6	0.13	1.52	0.65	0.85	2	12.8	5.56	49.75	0.21	1.42	26	35	0.3	0.16	26.5	32.2	35.63	42.77	32.73	5
284	0	1	1	1	0	3	6	0	0	68	158	66	26.4	91	96	79	40	8.46	94.3	4.16	7.45	8.97	94.8	4.05	7.44	0.28	0.84	4.2	12.8	0.2	0.76	0.73	0.91	3.4	7	13.04	46.44	0.34	0.97	39	48	0.31	0.28	16.6	18	62.36	65.2	61.11	7
285	0	1	1	1	0	3	6	0	1	72	178	76	24	88	83	80	98	10.81	97.3	3.95	7.51		97.6	4.28	7.43	0.18	1.56	2.4	20.5	0.11	1.07	0.61	0.69	2.5	9.8	3.92	34.56	0.31	1.52	13	23	0.11	0.13	25	31.5	34.56	35.64	32.3	8
286	1	1	0	1	0	2	4	0	0	64	156	67	27.5	111	100	93	58	9.6	94.6	5.51	7.43	10.48	94.6	5.07	7.38	0.32	1.39	4.8	20.7	0.16	1.22	0.5	0.88	3.2	8.8	6.05	41.07	0.34	1.28	18	32	0.29	0.25	30.4	34.9	31.83	37.81	33.66	8
287	1	1	0	1	1	2	4	0	1	66	172	98	33.1	104	106	76	107	9.5	95.6	4.96	7.43	9.74	94.5	5.01	7.36	0.38	2.74	3.9	27.9	0.22	2.19	0.58	0.8	4.8	20.3	7.52	72.76	0.72	2.25	10	32	0.24	0.19	32.3	34.8	32.69	34.18	33.22	12
288	0	1	1	1	1	3	6	0	1	74	181	90	27.4	80	74	82	50	8.97	95	4.76	7.42	11.4	96.8	4.27	7.41	0.29	1.43	3.3	15.9	0.2	1.46	0.68	1.02	3.3	10	7.72	67.08	0.5	1.55	15	43	0.21	0.21	26.5	24	41.45	38.6	45.95	7
289	1	1	0	1	1	2	4	0	0	58	165	94	34.5	79	89	75	92	10.08	96.7	4.84	7.45	11.56	96.8	4.77	7.37	0.4	1.71	4.3	18.2	0.23	1.68	0.57	0.98	6	13.4	9.18	53.4	0.68	1.76	14	30	0.26	0.2	28	35.6	31.06	39.91	31.79	6
290	1	1	0	1	0	2	4	1	1	79	178	74	23.3	91	84	81	95	11.45	97.9	4.71	7.44	11.05	97.4	4.79	7.4	0.31	1.93	4.2	26.1	0.19	1.58	0.61	0.81	4.2	20.1	9.91	54.69	0.52	1.91	19	29	0.45	0.24	28.7	34.7	30.84	52.16	34.61	6
291	1	1	1	0	0	2	4	1	0	68	157	62	25.2	97	98	82	71	9.82	96.4	4.57	7.43	10.29	96.1	4.75	7.38	0.29	1.41	4.7	22.7	0.17	1.26	0.59	0.9	3.4	9.7	5.21	42.49	0.33	1.4	16	30	0.03	0.23	26.8	34.2	36.13	30.65	33.72	8
292	0	1	1	1	0	3	6	0	0	77	152	65	28.1	125	130	77	69	7.76	92.5	5.13	7.43	8.78	93.8	5.64	7.37	0.24	1.31	3.7	20.1	0.14	0.89	0.58	0.68	2.4	9	5.65	31.82	0.3	0.91	19	35	0.27	0.31	28.1	34.8	36.02	40.36	35.75	7
293	1	0	1	1	0	3	6	0	0	66	158	67	26.8	89	92	81	80	9.01	95.4	5.33	7.42	11.28	96.9	4.83	7.35	0.28	1.25	4.2	18.7	0.17	1.19	0.61	0.95	2.9	8.9	6.76	45.18	0.27	1.32	25	34	0.29	0.29	28.3	32.8	34.95	39.76	37.97	6
294	0	1	1	1	0	2	4	0	1	69	167	69	24.7	93	101	71	73	10.25	96.1	5.4	7.39	9.72	94.9	5.05	7.34	0.33	1.86	4.8	27	0.22	1.82	0.68	0.98	4.8	13.2	11.45	72.19	0.64	2.03	18	36	0.4	0.25	26.5	30.6	35.79	52.05	39.66	18
295	0	1	1	1	1	3	6	0	0	69	175	68	22.2	95	107	75	82	11.04	95.9	4.19	7.46	11.36	96.9	4.32	7.4	0.19	1.44	2.8	21.2	0.13	1.47	0.68	1.02	2.5	8.5	7.78	56.23	0.47	1.52	16	37	0.26	0.22	20.7	29.6	32.27	59.85	38.25	7
296	1	1	0	1	1	2	4	0	0	66	170	75	25.9	94	94	85	75	11.25	95.2	4.77	7.5	12.02	96.7	4.36	7.34	0.19	1.07	2.53	14.3	0.12	1.18	0.61	1.1	2.1	7.6	3.69	45.28	0.21	0.96	17	47	0.15	0.26	30.3	30	32.13	30.75	38.37	7
297	0	1	1	1	0	3	6	1	0	67	160	86	33.5	56	78	60	78	9.84	97.1	4.59	7.47	10.1	96.9	5.29	7.41	0.29	1.15	3.4	13.4	0.16	0.87	0.55	0.75	2.8	8.5	9.16	38.38	0.44	0.92	21	42	0.38	0.33	22	28.3	41.69	57.25	44.11	48
298	1	1	0	1	0	2	4	0	0	74	161	67	25.8	68	72	78	72	9.64	96.2	4.31	7.44	9.88	95.5	5.17	7.32	0.26	1.09	3.9	16.3	0.17	1.06	0.65	0.97	2.8	8.1	7.05	39.29	0.31	0.91	23	43	0.2	0.31	23.6	33.4	44.14	41.47	37.07	16
299	0	1	1	1	0	4	7	1	0	75	169	72	25.2	84	96	73	72	9.42	95.5	4.53	7.5	10	95.6	4.65	7.38	0.27	1.08	3.8	15	0.16	0.93	0.59	0.86	3	9.2	8.06	35.56	0.45	0.94	18	38	0.34	0.26	23.7	29.9	33.17	50.38	38.23	8
300	0	1	1	1	1	3	6	0	0	69	161	95	36.6	96	90	88	75	9.21	94.8	4.29	7.46	12.54	97.4	3.95	7.45	0.45	1.96	4.7	20.7	0.23	1.32	0.52	0.67	5.7	14.4	10.5	54.82	0.37	1.66	28	33	0.29	0.21	24.2	27	32.11	45.65	41.53	7
301	1	1	0	1	1	2	4	0	1	44	174	81	26.8	80	80	82	112	11.22	97.9	5.07	7.43	10.28	96	4.52	7.32	0.47	3.13	5.7	38.6	0.28	3.16	0.61	1.01	4.7	18.3	10.11	105.91	0.61	2.59	17	41	0.28	0.15	32.8	33.7	23.12	36.11	33.52	4
302	1	0	1	1	0	3	6	1	1	74	170	74	25.6	63	66	73	91	9.7	96	5.04	7.44	9.29	94.1	5.39	7.36	0.43	1.42	5.8	19.2	0.29	1.24	0.67	0.87	4.4	10.2	10.59	45.25	1.27	1.29	8	35	0.17	0.29	26.3	33.8	46.23	36.52	36.49	21
303	1	0	1	1	1	3	6	0	1	57	167	64	22.9	96	99	82	100	12.16	97.3	4.55	7.46	11.53	95.1	5.47	7.3	0.23	1.91	3.6	29.9	0.15	1.69	0.65	0.88	2.4	12.1	5.93	43.56	0.55	1.65	11	26	0.26	0.18	28.4	43	30.15	39.53	25.78	5
304	1	1	0	1	1	3	6	0	0	74	157	64	26	119	118	83	68	9.42	95.8	4.92	7.37	11.86	97.7	4.51	7.38	0.32	1.17	5	18.3	0.2	1.32	0.63	1.12	3.6	7.8	8.63	52.99	0.53	1.6	16	33	0.34	0.23	28.9	28.6	21.09	43.15	40.14	5
305	0	1	1	1	0	3	6	1	1	72	171	90	30.7	60	72	55	83	9.7	95.3	4.44	7.43	9.48	9.46	4.44	7.41	0.47	1.42	5.2	15.8	0.29	1.11	0.62	0.78	5.3	11.3	12.67	46.85	0.75	1.43	17	33	0.26	0.3	26	29.6	43.69	42.21	41.86	26
306	0	1	1	1	1	3	6	0	1	54	175	85	27.8	104	99	84	106	9.5	95.9	4.8	7.43	12.01	97.3	4.29	7.39	0.4	2.72	4.7	32	0.28	2.38	0.71	0.88	4.5	17.3	10.07	80.37	0.78	2.79	13	29	0.21	0.13	30.2	33.2	27.62	35.96	33.77	6
307	0	1	1	1	1	4	7	0	0	85	161	74	28.5	145	139	84	112	10.45	97	4.57	7.47	12.58	97.8	4.27	7.43	0.27	1.4	3.6	18.9	0.16	1.43	0.59	1.02	4	9.9	6.38	69.23	0.36	1.06	18	65	0.23	0.27	26.1	23.6	34.01	39.88	48.41	9
308	0	1	1	1	0	3	6	0	1	67	163	71	26.7	100	96	87	85	11.16	97.2	4.69	7.45	10.42	95	5.2	7.33	0.46	1.71	6.5	24.1	0.25	1.66	0.54	0.97	6.2	11.9	7.96	57.69	0.39	1.71	21	34	0.08	0.25	27.6	34.4	34.42	31.84	34.75	16
309	1	1	0	1	0	2	4	0	0	57	157	68	27.5	96	104	78	95	12.2	98.2	4.25	7.46	12.17	97.4	3.88	7.37	0.27	1.57	4	23.1	0.19	1.68	0.7	1.07	2.8	9.2	6.59	64.7	0.33	1.5	20	43	0.19	0.14	28.6	26.4	30.09	34.68	38.51	14
310	1	1	0	1	1	3	6	1	1	59	172	97	32.7	74	73	80	74	10.16	96.6	3.99	7.44	8.68	92.9	4.72	7.36	0.52	1.8	5.4	18.6	0.34	1.76	0.65	0.98	5.6	15	13.9	61.67	0.73	1.55	19	40	0.23	0.16	29	30	34.38	40.88	35.04	5
311	1	1	0	1	1	2	4	0	1	62	175	87	28.4	115	109	83	99	9.82	96.2	5.08	7.39	12.82	97.4	3.89	7.34	0.39	2.51	4.5	28.9	0.26	2.55	0.67	1.02	5	13.8	11.19	94.02	0.98	2.54	11	37	0.33	0.19	29.2	32.1	28.24	43.04	36.87	5
312	0	1	1	1	1	3	6	0	1	70	180	90	27.8	107	101	81	91	10.69	96.6	5.05	7.42	8.98	92.9	5.84	7.34	0.26	2.42	2.9	26.9	0.17	2	0.65	0.83	4.1	17.8	7.76	63.05	0.58	2.55	13	25	0.4	0.23	30	39.3	31.96	45.65	31.53	7
313	0	1	1	1	0	3	6	1	1	67	186	101	29.1	78	87	69	81	9.74	96.3	4.01	7.43	11.05	96.5	4.11	7.34	0.43	2.05	4.3	20.3	0.26	1.9	0.6	0.92	4.9	15.8	13.52	84.51	0.72	2.49	19	34	0.26	0.18	20.4	25.8	41.05	52	44.48	15
314	1	0	1	1	0	2	4	0	0	44	173	100	33.4	83	85	85	77	11.16	97.7	3.97	7.45	10.45	95.1	4.68	7.29	0.34	2.42	3.4	23.9	0.24	2	0.71	0.83	3.2	14.9	9.17	58.8	0.51	1.9	18	31	0.19	0.15	26.1	36.7	30.76	38.21	29.4	7
315	1	1	0	1	1	2	4	0	1	28	177	127	40.5	77	76	86	84	9.42	95.9	4.71	7.44	8.04	88.4	5.15	7.26	0.54	2.81	4.3	22.1	0.45	2.9	0.83	1.03	4.8	15.3	16.68	80.23	2.3	2.47	7	32	0.14	0.15	29.5	40.5	28.16	37.07	27.67	3
316	1	1	0	1	0	4	7	0	0	77	156	55	22.6	103	97	81	71	9.09	95.6	4.69	7.47	9.26	95.2	5.16	7.43	0.34	1.16	6.2	21	0.18	1.07	0.53	0.92	4	10	7.43	37.36	0.33	1.02	23	37	0.34	0.26	29.8	33.2	32.65	41.28	34.92	6
317	1	1	0	1	0	3	6	0	1	43	177	111	35.4	93	91	84	118	12.02	97.4	4.48	7.42	12.58	96.8	4.51	7.31	0.44	3.52	4	31.7	0.21	2.91	0.48	0.83	4.4	19.4	7.06	89.99	0.53	2.78	13	32	0.19	0.11	30.4	35.3	25.32	33.62	30.92	6
318	0	1	1	1	1	4	7	1	1	72	180	111	34.2	68	85	61	120	9.77	95.3	4.25	7.48	9.96	94.9	4.36	7.38	0.47	2.24	4.2	20.1	0.33	1.98	0.7	0.88	4.1	13.6	13.25	73.16	0.97	2.14	14	34	0.2	0.14	26	28.9	30.46	40.15	36.95	14
319	1	1	0	1	1	3	6	0	0	74	168	82	29.1	113	104	85	95	8.29	93.5	4.79	7.38	11.25	96.8	5.72	7.33	0.44	1.65	5.4	20.1	0.31	1.51	0.69	0.92	3.1	9.7	11.42	42.78	0.4	1.48	28	29	0.29	0.21	30.8	40.1	20.7	36.84	28.33	5
320	0	1	1	1	1	3	6	1	1	71	180	88	27.1	90	101	68	83	10.65	97.1	5.04	7.45	10.68	96.3	4.75	7.38	0.44	2.12	5	24.1	0.27	2.37	0.61	1.12	5.4	13.6	10.5	85.5	1.05	2.69	10	32	0.24	0.14	28.6	30.9	31.64	38.89	36.08	15
321	1	1	0	1	0	3	6	0	0	68	165	83	30.4	78	101	65	53	10.13	97.1	4.25	7.44	9.54	94.6	5	7.33	0.26	1.34	3.1	16.2	0.13	1.27	0.5	0.95	5.1	14.9	6.4	46.88	0.52	1.37	12	34	0.36	0.25	25.8	31.9	35.59	49.23	36.91	5
322	1	1	0	1	0	3	6	0	0	77	165	96	35.2	94	103	75	96	9.74	96.2	5	7.5	11.18	96.8	4.87	7.39	0.19	1.22	2	12.7	0.12	1.32	0.63	1.08	2.3	8.5	5.6	58.38	0.43	1.46	13	40	0.33	0.32	25.3	29	40.17	46.67	44.23	30
323	1	1	0	1	1	3	6	0	1	46	182	100	30.1	112	107	85	114	9.18	94.9	5.13	7.4	9.38	93	4.89	7.32	0.38	3.96	3.8	39.6	0.29	3.39	0.76	0.86	4	24.7	9.96	96.28	0.61	3.61	16	27	0.19	0.06	29.8	38.4	24.22	34.34	28.4	4
324	1	1	0	1	1	3	6	0	1	58	177	88	28	89	83	85	93	11.78	97.6	4.31	7.47	10.54	95.2	5.72	7.33	0.4	2.21	4.5	25.1	0.21	1.66	0.52	0.75	5	15.9	7.73	41.62	1	1.88	8	22	0.25	0.15	30.8	43.1	20.29	36.81	25.07	6
325	1	0	1	1	0	3	6	0	1	76	166	76	27.5	83	77	82	68	7.86	91.2	5.04	7.46	8.41	92.4	4.83	7.4	0.54	2.09	7.1	27.5	0.29	1.58	0.54	0.76	6.9	19.5	13.88	61.72	0.54	1.76	26	35	0.33	0.27	25.2	31.8	35.13	47.86	39.06	12
326	1	1	0	1	1	3	6	0	0	59	142	42	20.8	106	111	79	55	9.57	94.9	4.04	7.47	12	97	3.92	7.4	0.19	0.95	4.5	22.6	0.1	0.94	0.53	0.99	1.9	6.4	4.83	41.16	0.27	1.12	18	37	0.33	0.23	24.3	25.1	37.29	48.3	43.79	9
327	0	1	1	1	1	2	4	0	1	61	168	89	31.5	115	106	79	120	9.4	96.3	4.88	7.43	10.16	96	5.25	7.37	0.29	2.11	3.3	23.7	0.13	1.31	0.45	0.62	2.7	16.5	4.4	35.86	0.25	1.34	17	27	0.23	0.14	31.3	37.7	27.17	33.85	27.37	8
328	1	0	1	1	1	3	6	1	0	74	159	90	35.5	93	97	68	95	9.21	95.6	5.01	7.47	10.24	95.2	5.53	7.36	0.41	1.55	4.6	17.2	0.23	1.52	0.56	0.98	5.7	12	7.07	44.84	0.43	1.32	17	34	0.19	0.19	33.6	37.3	27.56	30.74	29.5	12
329	0	1	1	1	0	3	6	0	1	72	163	76	28.6	72	64	85	35	9.37	93.7	4.56	7.38	7.48	88.5	4.35	7.48	0.4	1.06	5.2	13.9	0.24	0.86	0.61	0.82	2.7	11.2	14.75	55.72	0.68	1.25	22	45	0.41	0.32	21.8	18.6	61.16	61.46	64.79	26
330	0	1	1	1	0	3	6	0	1	51	183	84	25	100	90	89	87	10.37	97.3	4.61	7.46	12.04	97	4.49	7.32	0.32	3.45	3.8	41.1	0.18	2.78	0.56	0.81	4.3	23.5	6.45	85.85	0.61	2.9	11	30	0.24	0.11	30.4	35.4	23.51	35.83	30.88	18
331	1	0	1	1	0	3	6	1	0	72	160	81	31.6	82	101	67	96	9.29	95.9	4.75	7.46	10.16	95.6	5.16	7.38	0.32	1.4	3.95	17.2	0.22	1.36	0.69	0.97	3	8.9	11.34	47.66	0.45	1.15	25	42	0.4	0.26	26.9	33.4	30.92	51.55	35.04	8
332	0	1	1	1	1	3	6	0	0	68	175	89	29	97	89	92	92	9.58	95.5	5.37	7.4	12.22	97.4	5.01	7.36	0.26	2.3	2.9	25.8	0.12	1.73	0.46	0.75	3.5	21.7	3.82	53.64	0.44	2.01	9	27	0.24	0.19	34.4	36.8	28.32	31.83	31	7
333	0	1	1	1	0	4	7	0	1	63	184	109	32.1	92	84	86	100	10.64	97.3	4.39	7.44	12.65	97.8	3.8	7.38	0.3	2.02	2.8	18.6	0.2	1.73	0.67	0.85	2.8	13.1	8.91	61.5	0.38	2.25	23	27	0.19	0.11	21.3	29.4	35.01	44.55	35.55	11
334	0	1	1	1	0	2	4	0	1	41	182	94	28.3	94	92	83	115	13.2	98.8	4.11	7.48	11.58	97	4.75	7.4	0.52	4.43	5.5	47.1	0.35	3.09	0.67	0.7	5.5	24.1	13.34	86.89	0.24	0.09	16	30	0.24	0.09	23.32	28.8	38.2	38.11	28.12	8
335	0	1	1	1	1	3	6	0	0	59	169	77	27	94	85	94	73	9.29	95.1	5.04	7.45	11.58	96.2	5.53	7.32	0.28	1.52	3.6	19.8	0.17	1.67	0.61	1.1	3.4	9.9	6.83	55.03	0.51	1.61	14	34	0.3	0.24	29.2	36.2	29.69	40.18	32.95	6
336	1	1	0	1	1	2	4	0	0	67	171	64	21.8	89	93	81	73	10.92	98	4.41	7.48	11.26	97	5.19	7.38	0.31	1.37	4.6	20.4	0.21	1.22	0.67	0.89	3.9	9.2	7.57	38.08	0.4	1.3	19	29	0.2	0.2	28	35.2	31.02	36.05	31.21	6
337	1	1	0	1	1	1	2	0	0	45	175	67	21.8	97	105	83	113	11.92	97	4.72	7.41	11.65	95.2	5.09	7.28	0.55	2.4	8.2	35.8	0.41	1.98	0.75	0.83	6.7	15.3	15.82	59.49	1.14	1.99	14	30	0.21	0.14	28.2	35.8	29.87	38.59	30.05	4
338	1	1	1	0	0	3	6	0	1	54	173	69	23	85	80	85	64	8.94	95.4	4.8	7.44	9.56	94.3	5.07	7.35	0.34	1.77	4.9	25.7	0.24	1.72	0.71	0.97	3.2	11.6	9.01	54.22	0.57	1.74	16	31	0.23	0.17	28.3	34.5	24.92	37.54	31.52	16
339	1	1	0	1	0	3	6	0	1	70	179	96	30	68	66	76	67	9.6	95.3	4.1	7.45	8.8	93.7	4.72	7.37	0.43	1.62	4.5	16.9	0.32	1.51	0.74	0.93	4.6	15.9	15.21	58.95	0.97	1.67	16	35	0.34	0.26	26.6	31.1	39.42	47.53	39.04	6
340	1	1	0	1	0	3	6	0	1	64	179	90	28	76	80	74	84	10.33	94.5	4.99	7.43	11.06	93.9	5.25	7.32	0.31	2.48	3.4	27.5	0.15	2	0.48	0.81	2.9	15.3	7.53	60.79	0.57	2.01	13	30	0.43	0.2	28.7	37.9	30.56	50.2	30.4	8
341	0	1	1	1	0	2	4	0	1	58	183	64	19.1	90	89	77	59	10.8	96.2	5.71	7.41	12	96	5.37	7.33	0.5	2.74	7.81	42.8	0.31	2.16	0.63	0.79	5	16.9	9.52	56.8	0.71	2.44	13	23	0.16	0.15	33.3	42.4	24.55	38	26.3	6
342	0	1	1	1	1	3	6	0	1	62	172	83	28.1	68	59	78	49	9.46	95.3	5.81	7.42	8.58	92.3	5.6	7.39	0.47	1.39	5.7	16.7	0.25	1.17	0.53	0.84	5.3	10.9	9.27	50.52	0.48	1.29	19	39	0.32	0.31	33.2	29.2	37.84	37.08	43.18	7
343	0	1	1	1	0	3	6	0	0	54	168	58	20.5	95	102	79	79	11.4	97.3	4.58	7.44	12.8	97.4	4.56	7.33	0.46	1.47	7.9	25.4	0.24	1.26	0.51	0.85	3.9	8.5	10	42.02	0.6	1.67	17	25	0.3	0.21	27.8	34	31.93	41.67	33.35	12
344	0	1	1	1	0	2	4	0	1	65	184	74	21.9	81	97	86	87	10.7	97.4	4.67	7.48	12	96.6	4.4	7.38	0.22	2.64	3	35.7	0.14	2.04	0.64	0.77	3.3	20	5.85	81.27	0.24	2.18	24	37	0.12	0.16	20.6	27.7	34.85	41.76	39.84	12
345	1	1	0	1	0	2	4	0	1	75	180	79	24.4	103	88	82	83	10.5	96	5.13	7.4	8.38	90.6	5.77	7.32	0.28	1.79	3.5	22.6	0.16	1.18	0.57	0.66	3.3	13.3	5.69	40.35	0.51	1.39	11	29	0.21	0.2	29.3	32.4	37.47	35.56	34.19	7
346	0	1	1	1	0	2	4	0	0	76	156	90	37	111	114	72	77	11	97.7	4.25	7.47	11.9	97.8	4.52	7.39	0.35	1.75	3.9	19.4	0.19	1.19	0.54	0.68	4.5	13.9	8.15	45.49	0.32	1.06	26	43	0.23	0.2	23.7	27.6	43.84	42.89	38.23	9
347	0	1	1	1	1	2	4	0	0	67	167	63	22.6	57	76	57	64	9.94	96.5	4.79	7.45	10.9	96.3	5.09	7.37	0.4	1.53	6.3	24.3	0.23	1.41	0.57	0.92	4.2	9.3	9.79	48.01	0.42	1.41	24	34	0.35	0.24	29.6	34	21.69	42.57	34.05	8
348	0	1	1	1	1	3	6	0	0	79	155	79	32.9	93	96	78	75	11	96	4.57	7.42	10.7	94.6	5.1	7.31	0.15	1.07	1.9	13.6	0.08	0.86	0.53	0.81	1.5	10.8	2.78	33.76	0.18	0.77	15	44	0.26	0.32	31.6	32	42.5	34.75	39.26	7
349	0	1	1	1	1	3	6	0	1	56	174	91	30.1	118	107	88	134	10.9	97.9	4.56	7.46	11.5	97	4.08	7.35	0.36	5.42	3.9	59.6	0.14	3.38	0.39	0.62	4.6	30.3	5.01	125.53	0.72	2.9	7	43	0.24	0.1	30.2	29.5	31.29	35.79	37.14	4
350	0	1	1	1	1	3	6	0	1	62	173	90	30.1	86	92	74	100	11.6	97.6	5.16	7.44	11.6	95.9	4.65	7.32	0.35	2.59	3.9	28.7	0.23	2.3	0.66	0.89	3.8	16.2	8.89	81.64	0.41	2.05	22	40	0.26	0.09	28.5	28.4	32.36	38.65	35.5	8
351	0	1	1	1	0	2	4	0	0	69	162	88	33.5	98	99	74	73	8.73	94.6	3.86	7.46	10	95.8	3.64	7.43	0.37	1.03	4.2	11.7	0.23	1.09	0.62	1.06	3.6	7.5	9.3	55.95	0.3	1.05	31	53	0.19	0.25	23.9	21.2	43.98	40.43	51.33	13
352	1	1	0	1	1	3	6	0	0	67	161	87	33.6	86	101	64	95	9.88	94.8	5.25	7.42	10.6	95.1	5.11	7.39	0.44	1.7	5.1	19.5	0.27	1.52	0.61	0.9	5.2	15.3	9.39	48	0.22	1.56	42	31	1.24	0.19	30.5	35.2	27.29	34.78	31.59	4
353	0	1	1	1	1	1	2	0	1	44	191	110	30.2	102	100	80	110	11.76	97.9	4.93	7.45	11.84	97.3	4.84	7.37	0.55	3.66	5	33.3	0.33	3.21	0.6	0.88	4.9	22.9	10.97	96.82	0.44	2.96	25	33	0.2	0.06	30.9	34.6	26.42	33.24	34.6	4
[truncated: 19 more columns]
